# Supplementary material for: 2-Hydr­oxy-3-nitro­benzamide
Source: Acta Crystallogr Sect E Struct Rep Online. 2009 Jun 20;65(Pt 7):o1630. doi: 10.1107/S1600536809022843 (PMC2969278; doi:10.1107/S1600536809022843)
Supplement: Supplementary file 2 [file e-65-o1630-Isup2.hkl]

#
# h,k,l, Fc-squared, Fo-squared, sigma(Fo-squared) and status flag
#
data_I
_shelx_title ' BNI66C_0m in P-1'
_shelx_refln_list_code          4
_shelx_F_calc_maximum      196.71
_exptl_crystal_F_000       376.00
_reflns_d_resolution_high  0.7602
 
loop_
 _symmetry_equiv_pos_as_xyz
 'x, y, z'
 '-x, -y, -z'
 
_cell_length_a     3.8390
_cell_length_b    13.0347
_cell_length_c    16.0409
_cell_angle_alpha  98.207
_cell_angle_beta   95.658
_cell_angle_gamma  98.365
 
_shelx_F_squared_multiplier     1.000
 
loop_
 _refln_index_h
 _refln_index_k
 _refln_index_l
 _refln_F_squared_calc
 _refln_F_squared_meas
 _refln_F_squared_sigma
 _refln_observed_status
   1   0   0     1180.26     1218.37     10.01 o
   2   0   0      135.60      150.78      2.50 o
   3   0   0       19.17       18.58      1.49 o
   4   0   0        1.35       -0.57      1.53 o
  -4   1   0       18.79       17.76      1.84 o
  -3   1   0       54.08       53.24      2.92 o
  -2   1   0       86.76       77.68      1.61 o
  -1   1   0      261.17      248.93      4.08 o
   0   1   0        6.21       -0.14      0.14 o
   1   1   0      317.15      285.65      3.01 o
   2   1   0      362.44      382.28      5.71 o
   3   1   0      158.16      159.65      3.71 o
   4   1   0        1.24        1.95      1.68 o
  -5   2   0        4.50        3.98      2.51 o
  -4   2   0        1.70       -0.25      1.27 o
  -3   2   0       30.54       36.14      1.79 o
  -2   2   0       88.11       86.79      1.84 o
  -1   2   0     8759.64     8785.04    136.83 o
   0   2   0     6781.19     6573.42     56.94 o
   1   2   0      257.21      236.21      2.68 o
   2   2   0       54.90       54.46      2.11 o
   3   2   0       25.78       29.47      2.25 o
   4   2   0        3.72        3.50      2.40 o
  -5   3   0        0.12       -1.09      2.24 o
  -4   3   0        0.45        0.76      1.14 o
  -3   3   0       66.88       60.58      1.81 o
  -2   3   0        0.14       -1.87      2.14 o
  -1   3   0     1616.37     1589.78     15.19 o
   0   3   0       37.76       39.84      1.09 o
   1   3   0       21.61       22.55      1.19 o
   2   3   0      742.85      841.78      9.42 o
   3   3   0        6.44        6.27      1.84 o
   4   3   0        0.39        0.54      2.21 o
  -5   4   0        2.04        2.31      1.63 o
  -4   4   0        2.52       -0.51      1.48 o
  -3   4   0        0.22        1.36      1.32 o
  -2   4   0       47.62       43.03      1.28 o
  -1   4   0        0.60        0.51      0.52 o
   0   4   0     3921.23     3711.86     32.74 o
   1   4   0      554.51      562.78      6.68 o
   2   4   0      243.69      246.58      4.13 o
   3   4   0        2.09        2.43      1.73 o
   4   4   0        3.82        2.86      2.44 o
  -4   5   0        0.00        2.57      2.41 o
  -3   5   0        0.93        0.60      1.46 o
  -2   5   0        0.23        1.17      0.97 o
  -1   5   0       36.49       36.13      1.38 o
   0   5   0       54.34       55.90      1.67 o
   1   5   0       64.24       53.72      1.87 o
   2   5   0       26.07       31.86      2.40 o
   3   5   0       50.73       50.12      3.50 o
   4   5   0       30.69       31.63      4.64 o
  -4   6   0        0.07        0.62      2.69 o
  -3   6   0        6.65        7.04      0.86 o
  -2   6   0       24.48       29.80      1.33 o
  -1   6   0      389.12      385.58      5.16 o
   0   6   0       51.42       41.47      1.60 o
   1   6   0      111.44      111.16      2.99 o
   2   6   0      182.98      172.85      6.01 o
   3   6   0       39.18       40.68      3.71 o
   4   6   0        0.02       -2.55      2.55 o
  -4   7   0        4.42        5.63      2.00 o
  -3   7   0       15.32       15.76      1.18 o
  -2   7   0       64.15       71.03      1.88 o
  -1   7   0       56.58       52.02      2.29 o
   0   7   0        7.36        8.80      1.34 o
   1   7   0       10.66       10.19      1.45 o
   2   7   0        4.13        4.97      2.19 o
   3   7   0        3.88        2.75      4.09 o
   4   7   0        3.53       -0.69      3.09 o
  -4   8   0        0.87        2.14      1.26 o
  -3   8   0        0.00       -1.11      1.11 o
  -2   8   0       43.06       41.77      1.84 o
  -1   8   0      324.29      325.11      5.13 o
   0   8   0        1.09        0.65      1.20 o
   1   8   0      318.21      303.94      7.20 o
   2   8   0        0.03        1.01      2.02 o
   3   8   0        3.01        3.43      2.63 o
  -4   9   0        0.10       -1.31      1.31 o
  -3   9   0       17.75       17.08      1.93 o
  -2   9   0        6.78        7.16      1.40 o
  -1   9   0        0.26        1.49      1.20 o
   0   9   0        1.64        2.10      1.34 o
   1   9   0      541.64      534.55      9.09 o
   2   9   0        1.14       -0.86      2.11 o
   3   9   0        0.01       -0.20      2.77 o
  -4  10   0        0.63       -0.08      1.43 o
  -3  10   0        5.65        1.23      1.81 o
  -2  10   0        5.41        4.38      1.93 o
  -1  10   0        2.81        2.04      1.38 o
   0  10   0      353.55      366.01      6.97 o
   1  10   0      137.35      147.30      5.60 o
   2  10   0        4.09        5.84      2.88 o
   3  10   0        0.69        3.58      3.18 o
  -4  11   0        4.40        2.58      1.80 o
  -3  11   0        5.58       10.13      2.86 o
  -2  11   0       12.92       15.94      2.58 o
  -1  11   0       33.01       31.17      2.71 o
   0  11   0        2.46        2.99      2.47 o
   1  11   0      111.13      112.80      7.26 o
   2  11   0        0.41        1.31      2.90 o
   3  11   0       34.68       44.25      9.17 o
  -4  12   0        0.01       -1.80      2.21 o
  -3  12   0        8.94        7.99      3.51 o
  -2  12   0        7.59        3.70      2.67 o
  -1  12   0      250.28      290.48      9.05 o
   0  12   0      268.25      305.67      9.65 o
   1  12   0        5.27        3.09      5.84 o
   2  12   0        2.02       -4.83      4.83 o
  -3  13   0        0.17       -2.14      2.47 o
  -2  13   0       13.07        7.28      3.33 o
  -1  13   0      100.13      105.54      7.27 o
   0  13   0        0.01       -0.83      2.57 o
   1  13   0        7.53        8.65      3.96 o
   2  13   0        4.71        3.04      5.99 o
  -3  14   0        0.01        2.20      3.38 o
  -2  14   0       25.38       21.43     12.22 o
  -1  14   0       72.30       71.85     16.33 o
   0  14   0        2.20        0.72      2.81 o
   1  14   0        0.02        0.07      3.53 o
   2  14   0        1.33       -2.10      5.06 o
  -3  15   0        0.23        3.05      3.65 o
  -2  15   0        2.12       -0.47      3.74 o
  -1  15   0       14.38       11.11      4.29 o
   0  15   0        0.65       11.05      6.31 o
   1  15   0        0.80       -2.57      3.78 o
  -2  16   0        2.67        0.75      3.96 o
  -1  16   0        0.01        1.53      4.03 o
   0  16   0        0.98       16.50      7.12 o
   1 -17   1        2.29        7.43      6.34 o
   0 -16   1        0.05        5.84      5.88 o
   1 -16   1        4.72        7.17      4.50 o
   2 -16   1        0.10       -0.01      4.26 o
  -1 -15   1        4.95        3.84      4.34 o
   0 -15   1        0.67       -0.97      5.22 o
   1 -15   1        0.45        4.42      3.93 o
   2 -15   1        0.05        2.36      3.67 o
   3 -15   1        2.19        2.60      3.57 o
  -2 -14   1       23.76        8.84      6.50 o
  -1 -14   1        2.03       -0.98      3.76 o
   0 -14   1       20.59       26.20      4.21 o
   1 -14   1        7.76        1.46      3.55 o
   2 -14   1        5.28        2.77      3.37 o
   3 -14   1        1.35        2.87      3.54 o
  -2 -13   1        5.97        3.54      5.64 o
  -1 -13   1       14.98       25.98      5.04 o
   0 -13   1        0.47        2.62      2.63 o
   1 -13   1        9.14        5.77      3.55 o
   2 -13   1        1.61       -0.93      6.05 o
   3 -13   1        0.32       -0.47      2.65 o
  -2 -12   1        6.75        5.46      4.55 o
  -1 -12   1       79.63       65.07      6.85 o
   0 -12   1      155.12      171.91      7.30 o
   1 -12   1        5.95        3.64      2.39 o
   2 -12   1        0.34       -2.55      3.24 o
   3 -12   1        7.33        8.25      2.87 o
   4 -12   1        0.20       -0.09      2.61 o
  -3 -11   1        1.83        4.14      3.87 o
  -2 -11   1        7.38       11.65      5.26 o
  -1 -11   1      147.63      147.08      6.74 o
   0 -11   1        5.45        3.34      3.90 o
   1 -11   1        7.17       10.13      2.14 o
   2 -11   1        5.06        2.38      2.22 o
   3 -11   1        0.12        0.17      1.80 o
   4 -11   1        0.20        0.49      1.71 o
  -3 -10   1        0.15       -2.70      2.70 o
  -2 -10   1       48.03       54.37      4.77 o
  -1 -10   1      290.45      289.40      7.96 o
   0 -10   1       70.62       72.25      3.23 o
   1 -10   1        7.17        5.79      1.47 o
   2 -10   1      162.53      168.40      5.24 o
   3 -10   1       20.35       13.78      2.11 o
   4 -10   1        0.04        1.21      1.40 o
  -3  -9   1        0.55        0.85      2.80 o
  -2  -9   1      152.90      145.71      7.16 o
  -1  -9   1       70.43       74.00      3.35 o
   0  -9   1       11.32        7.71      2.05 o
   1  -9   1       25.38       27.12      1.78 o
   2  -9   1       52.25       59.90      2.39 o
   3  -9   1       17.87       21.90      1.87 o
   4  -9   1        9.58       10.87      1.45 o
  -4  -8   1        5.14        5.88      3.78 o
  -3  -8   1        0.94        1.56      2.46 o
  -2  -8   1       62.65       76.76      6.14 o
  -1  -8   1       64.14       57.22      2.69 o
   0  -8   1       25.63       20.86      1.83 o
   1  -8   1        0.40        0.93      1.06 o
   2  -8   1      249.47      258.78      4.21 o
   3  -8   1        0.30       -0.47      1.13 o
   4  -8   1        5.53        5.09      1.47 o
  -4  -7   1        1.51        2.55      3.12 o
  -3  -7   1        2.81        2.43      2.29 o
  -2  -7   1        8.44        3.40      1.68 o
  -1  -7   1       98.92       99.31      3.00 o
   0  -7   1       55.78       57.57      3.76 o
   1  -7   1       22.07       21.68      1.36 o
   2  -7   1        9.35        8.29      1.04 o
   3  -7   1        1.34        2.16      0.97 o
   4  -7   1       44.28       41.32      2.01 o
  -4  -6   1       26.45       27.60      3.61 o
  -3  -6   1      104.86      105.11      4.82 o
  -2  -6   1        2.96        2.31      1.13 o
  -1  -6   1        0.45       -1.02      1.02 o
   0  -6   1        1.73        2.55      0.91 o
   1  -6   1      226.96      228.01      3.38 o
   2  -6   1        6.12        4.78      1.00 o
   3  -6   1        2.88        2.48      0.88 o
   4  -6   1        0.01        3.13      1.18 o
  -4  -5   1       20.33       21.03      3.69 o
  -3  -5   1        1.53        0.33      2.04 o
  -2  -5   1        2.03       -0.12      1.06 o
  -1  -5   1        8.05        9.61      1.22 o
   0  -5   1      144.98      162.75      2.82 o
   1  -5   1      379.47      382.97      4.86 o
   2  -5   1      404.31      382.23      5.06 o
   3  -5   1      296.67      290.57      4.11 o
   4  -5   1       60.86       57.10      2.26 o
  -4  -4   1       20.44       18.18      3.03 o
  -3  -4   1        0.45        2.52      1.82 o
  -2  -4   1      149.74      162.53      3.56 o
  -1  -4   1       18.37       19.64      1.13 o
   0  -4   1      321.77      313.33      3.79 o
   1  -4   1        2.82        6.46      0.88 o
   2  -4   1       23.15       22.49      0.90 o
   3  -4   1       22.21       22.12      1.23 o
   4  -4   1       12.68       11.93      1.78 o
  -4  -3   1        0.64       -0.29      2.08 o
  -3  -3   1        5.79        6.81      1.73 o
  -2  -3   1      387.53      381.81      5.11 o
  -1  -3   1       37.06       44.46      1.68 o
   0  -3   1     1999.31     2000.96     17.96 o
   1  -3   1      170.73      150.44      2.04 o
   2  -3   1       42.97       46.27      1.94 o
   3  -3   1       49.17       50.93      1.79 o
   4  -3   1        2.82        0.89      1.66 o
  -4  -2   1        2.89        7.07      2.20 o
  -3  -2   1      326.62      358.45      7.21 o
  -2  -2   1        1.03       -0.12      0.81 o
  -1  -2   1        8.54        8.14      0.68 o
   0  -2   1      719.29      740.14      6.98 o
   1  -2   1      345.58      342.26      3.43 o
   2  -2   1       35.00       34.09      1.21 o
   3  -2   1       13.50       13.34      1.46 o
   4  -2   1        0.58       -0.68      1.39 o
  -4  -1   1        0.12        0.43      1.60 o
  -3  -1   1       72.11       68.03      2.41 o
  -2  -1   1       12.63       14.47      0.95 o
  -1  -1   1      482.40      509.68      5.01 o
   0  -1   1       19.39        0.54      0.51 o
   1  -1   1      533.99      521.23      4.77 o
   2  -1   1      110.36      107.02      2.08 o
   3  -1   1      123.24      128.51      2.99 o
   4  -1   1        0.58        0.80      1.46 o
  -4   0   1       24.74       24.54      2.06 o
  -3   0   1      130.27      137.77      3.11 o
  -2   0   1        5.15        5.35      0.78 o
  -1   0   1      332.95      351.27      3.48 o
   0   0   1        8.74       -0.04      0.04 o
   1   0   1      312.18      349.49      2.98 o
   2   0   1      151.83      154.31      3.58 o
   3   0   1        8.56       11.49      1.56 o
   4   0   1       21.96       24.11      2.24 o
  -5   1   1        0.00       -1.87      2.04 o
  -4   1   1       25.11       26.68      1.92 o
  -3   1   1        0.25       -0.86      0.86 o
  -2   1   1        0.61        0.35      0.57 o
  -1   1   1     1542.44     1527.45     29.24 o
   0   1   1       87.46       82.58      1.44 o
   1   1   1      344.87      366.58      3.44 o
   2   1   1        8.29        7.36      0.93 o
   3   1   1       51.06       54.28      2.05 o
   4   1   1        2.48        2.30      2.01 o
  -5   2   1        0.86       -2.71      2.71 o
  -4   2   1        4.23        4.74      1.29 o
  -3   2   1        0.48        0.82      0.79 o
  -2   2   1        0.22       -1.28      2.37 o
  -1   2   1      372.23      365.82      7.66 o
   0   2   1      286.76      302.52      3.22 o
   1   2   1        0.10        1.41      0.69 o
   2   2   1      170.28      188.54      4.76 o
   3   2   1        6.25        6.39      1.66 o
   4   2   1        0.15        0.35      2.13 o
  -5   3   1        0.98        1.27      1.71 o
  -4   3   1       17.61       18.49      1.72 o
  -2   3   1        1.81       -1.25      2.41 o
  -1   3   1     2367.59     2300.57     21.76 o
   0   3   1     2632.88     2523.70     23.76 o
   1   3   1       12.03       14.09      1.09 o
   2   3   1      107.78      109.65      2.74 o
   3   3   1        5.10        4.74      1.73 o
   4   3   1       18.20       21.95      3.01 o
  -5   4   1        0.77       -1.21      3.43 o
  -2   4   1        2.42       -0.03      0.80 o
  -1   4   1      188.78      184.10      2.43 o
   0   4   1      154.81      136.84      2.37 o
   1   4   1       77.65       83.97      2.17 o
   2   4   1      377.54      431.45      5.99 o
   3   4   1       17.00       13.13      2.91 o
   4   4   1        6.72       14.10      2.94 o
  -2   5   1        8.92       10.24      0.99 o
  -1   5   1        1.65        1.92      0.53 o
   0   5   1       84.09       96.72      2.15 o
   1   5   1      308.03      310.34      4.96 o
   2   5   1      122.36      127.26      4.73 o
   3   5   1       42.61       40.06      3.36 o
   4   5   1       16.93       18.97      3.26 o
  -3   6   1        8.17        6.30      1.01 o
  -2   6   1       82.67       78.06      1.99 o
  -1   6   1      287.92      277.86      4.43 o
   0   6   1      315.12      306.79      4.76 o
   1   6   1      193.67      199.45      4.06 o
   2   6   1        0.04        1.49      1.60 o
   3   6   1       47.86       44.01      5.32 o
   4   6   1        1.12       -0.22      4.01 o
  -3   7   1       35.51       31.92      2.24 o
  -2   7   1       11.33       14.56      1.09 o
  -1   7   1      129.18      135.51      2.89 o
   0   7   1      232.87      232.12      4.56 o
   1   7   1       20.35       26.10      1.91 o
   2   7   1        5.88        5.53      2.01 o
   3   7   1       87.39       89.24      4.92 o
   4   7   1        0.70       -2.99      2.99 o
  -4   8   1        0.04        0.80      1.13 o
  -3   8   1        8.25        4.55      1.32 o
  -2   8   1        2.99        3.30      1.15 o
  -1   8   1       15.57       16.15      2.02 o
   0   8   1        1.74        1.17      1.18 o
   1   8   1       43.29       47.77      2.75 o
   2   8   1      135.22      132.95      5.59 o
   3   8   1       70.61       67.51      5.20 o
  -4   9   1        0.93        0.17      1.48 o
  -3   9   1        0.11        0.16      1.37 o
  -2   9   1       12.08       10.79      1.67 o
  -1   9   1       16.98       20.62      2.28 o
   0   9   1       18.92       16.65      2.75 o
   1   9   1       30.78       25.97      2.42 o
   2   9   1       50.18       44.93      4.20 o
   3   9   1        2.42       -1.32      2.76 o
  -4  10   1        1.84        3.33      1.52 o
  -3  10   1       63.36       63.78      4.66 o
  -2  10   1        0.42       -1.62      1.62 o
  -1  10   1        9.63        8.34      1.70 o
   0  10   1      206.22      208.33      5.10 o
   1  10   1       25.84       25.79      3.02 o
   2  10   1        0.93       -1.88      2.49 o
   3  10   1        0.55       -0.80      2.83 o
  -4  11   1        0.66        2.79      1.70 o
  -3  11   1        2.22        2.85      1.93 o
  -2  11   1        7.19        7.40      2.38 o
  -1  11   1       24.97       25.01      2.94 o
   0  11   1      215.14      217.97      7.94 o
   1  11   1       46.12       47.74      8.62 o
   2  11   1        0.29        0.03      3.29 o
   3  11   1        1.46       -0.97      5.45 o
  -4  12   1        7.11        4.72      3.28 o
  -3  12   1       22.66       23.26      3.86 o
  -2  12   1        3.76       -0.25      2.35 o
  -1  12   1       90.04       98.39      7.69 o
   0  12   1      209.17      210.71     10.93 o
   1  12   1       57.30       63.80      6.34 o
   2  12   1        0.12       -3.97      3.97 o
  -3  13   1        0.35       -1.49      2.68 o
  -2  13   1        0.44        1.68      6.01 o
  -1  13   1       17.23       19.14      5.68 o
   0  13   1       30.42       29.75      4.09 o
   1  13   1        5.72        1.53      3.61 o
   2  13   1        3.90       20.94      7.28 o
  -3  14   1        0.01        0.77      3.27 o
  -2  14   1        1.97        0.84      5.92 o
  -1  14   1       55.70       55.39      7.61 o
   0  14   1       11.13        5.48      6.54 o
   1  14   1        0.21       -1.55      3.52 o
   2  14   1        1.39        3.78      6.31 o
  -2  15   1        0.21       -2.87      3.66 o
  -1  15   1        2.10       -2.05      4.15 o
   0  15   1       11.78        9.30      5.99 o
   1  15   1        1.60        7.54      4.50 o
  -2  16   1        0.70       -3.49      3.61 o
  -1  16   1        2.21        6.54      4.34 o
   0  16   1        0.04       -2.84      5.22 o
   1 -17   2        5.35        1.21      5.96 o
  -1 -16   2        2.64        1.75      6.42 o
   0 -16   2        6.22        4.67      6.31 o
   1 -16   2        0.54        1.16      3.93 o
   2 -16   2        1.88        7.04      4.46 o
  -1 -15   2        0.08        0.64      3.85 o
   0 -15   2        2.82        0.54      4.63 o
   1 -15   2        0.00       -3.24      3.24 o
   2 -15   2        3.14        2.22      4.63 o
   3 -15   2        1.23        1.57      3.51 o
  -2 -14   2        2.62       -0.27      5.68 o
  -1 -14   2       26.29       35.45      5.81 o
   0 -14   2        1.62       -0.92      2.62 o
   1 -14   2        2.44        3.03      3.51 o
   2 -14   2        6.56        6.41      3.72 o
   3 -14   2        3.08        2.86      3.42 o
  -2 -13   2        0.04        2.49      5.25 o
  -1 -13   2        0.85       -0.86      4.75 o
   0 -13   2       57.06       63.79      5.07 o
   1 -13   2        8.68        6.66      3.60 o
   2 -13   2        2.92        2.93      3.46 o
   3 -13   2        1.14        4.83      2.83 o
  -3 -12   2        0.99       -2.18      5.68 o
  -2 -12   2        8.79       17.36      5.43 o
  -1 -12   2        9.99        9.46      3.80 o
   0 -12   2      228.92      235.46      9.38 o
   1 -12   2       37.88       40.76      3.54 o
   2 -12   2        0.50        0.91      2.41 o
   3 -12   2        0.94        3.28      2.57 o
   4 -12   2        0.32        1.92      3.04 o
  -3 -11   2        2.00       -1.09      2.91 o
  -2 -11   2        5.69        0.77      2.96 o
  -1 -11   2        0.09        0.58      2.40 o
   0 -11   2      417.27      417.20     14.15 o
   1 -11   2        1.88        0.69      1.70 o
   2 -11   2        0.81        0.89      1.91 o
   3 -11   2       11.55       14.27      2.28 o
   4 -11   2        1.15        4.47      2.25 o
  -3 -10   2        1.15        2.15      2.95 o
  -2 -10   2       11.46        6.87      2.78 o
  -1 -10   2      941.08      972.73     17.24 o
   0 -10   2      303.03      301.55      6.18 o
   1 -10   2        0.45        0.39      1.38 o
   2 -10   2       50.24       55.02      3.32 o
   3 -10   2        0.54       -1.48      1.48 o
   4 -10   2        0.35        1.27      1.60 o
  -3  -9   2        0.06        0.97      2.72 o
  -2  -9   2      266.95      271.54      7.88 o
  -1  -9   2        3.58        1.93      1.70 o
   0  -9   2       19.90       20.02      1.96 o
   1  -9   2      103.96      122.11      3.22 o
   2  -9   2      161.73      161.18      3.53 o
   3  -9   2       14.00       13.19      1.77 o
   4  -9   2        0.08        1.16      1.33 o
  -4  -8   2        3.14        1.02      3.19 o
  -3  -8   2        0.01       -2.40      2.40 o
  -2  -8   2      486.78      514.62     10.96 o
  -1  -8   2       58.78       59.13      2.64 o
   0  -8   2       50.99       46.66      2.98 o
   1  -8   2        3.67        3.10      1.14 o
   2  -8   2       15.05       16.11      1.39 o
   3  -8   2        6.79       11.39      1.53 o
   4  -8   2        5.72        4.44      1.31 o
  -4  -7   2        1.31        0.79      2.69 o
  -3  -7   2        6.53        5.38      2.62 o
  -2  -7   2      576.79      565.96      9.19 o
  -1  -7   2        0.08       -1.12      1.12 o
   0  -7   2       19.64       18.08      1.52 o
   1  -7   2      738.55      800.13      8.98 o
   2  -7   2      119.59      120.98      2.64 o
   3  -7   2        2.96        2.87      1.10 o
   4  -7   2        1.37        0.13      1.09 o
  -4  -6   2        3.01        2.36      2.68 o
  -3  -6   2       52.27       53.42      3.72 o
  -2  -6   2       38.42       36.01      2.26 o
  -1  -6   2       31.74       29.56      1.74 o
   0  -6   2      509.53      521.97      6.06 o
   1  -6   2       56.72       60.20      1.73 o
   2  -6   2        0.65        2.50      0.81 o
   3  -6   2        0.82        1.59      0.99 o
   4  -6   2        2.68        1.34      1.13 o
  -4  -5   2        1.04        0.75      2.50 o
  -3  -5   2       31.46       29.12      2.96 o
  -2  -5   2      110.48      117.14      2.90 o
  -1  -5   2       48.92       47.66      1.77 o
   0  -5   2      259.31      245.08      3.40 o
   1  -5   2      108.25      120.37      2.36 o
   2  -5   2      340.06      321.27      4.61 o
   3  -5   2        2.90        1.96      0.99 o
   4  -5   2        6.26        3.49      1.20 o
  -4  -4   2        3.65        4.45      2.45 o
  -3  -4   2       29.57       32.15      2.50 o
  -2  -4   2      226.48      217.25      3.75 o
  -1  -4   2      390.33      394.36      5.10 o
   0  -4   2       20.39       17.78      0.93 o
   1  -4   2       27.30       30.79      1.04 o
   2  -4   2       66.08       70.92      1.80 o
   3  -4   2       20.30       19.58      1.24 o
   4  -4   2        0.89        0.77      1.29 o
  -4  -3   2        1.01        1.23      2.16 o
  -3  -3   2        0.88       -1.44      1.44 o
  -2  -3   2       18.49       17.77      1.61 o
  -1  -3   2        3.15        3.57      0.71 o
   0  -3   2       37.55       23.74      0.86 o
   1  -3   2      941.48      897.05      7.30 o
   2  -3   2       38.04       40.72      1.42 o
   3  -3   2        0.66        1.25      0.97 o
   4  -3   2        2.41        1.84      1.72 o
  -4  -2   2        2.70        1.74      1.88 o
  -3  -2   2       42.61       44.36      2.20 o
  -2  -2   2       47.46       50.16      2.14 o
  -1  -2   2     1631.56     1572.88     13.64 o
   0  -2   2      180.48      171.41      1.94 o
   1  -2   2     2437.27     2439.52     18.07 o
   2  -2   2      374.78      351.24      4.29 o
   3  -2   2        3.75        3.13      1.18 o
   4  -2   2        5.23        5.76      1.61 o
  -4  -1   2        1.95        0.49      1.63 o
  -3  -1   2       29.54       32.15      1.82 o
  -2  -1   2       11.95       11.31      0.86 o
  -1  -1   2      250.78      223.23      2.45 o
   0  -1   2     1524.51     1492.96     17.56 o
   1  -1   2      122.98      106.43      1.25 o
   2  -1   2       87.18       84.05      1.79 o
   3  -1   2        3.34        4.43      1.20 o
   4  -1   2        1.06        1.04      1.56 o
  -4   0   2        1.66        2.03      1.51 o
  -3   0   2       10.84       11.53      1.28 o
  -2   0   2       34.90       28.40      1.09 o
  -1   0   2    14319.70    14397.33    113.95 o
   0   0   2     2728.09     2588.41     22.79 o
   1   0   2      272.46      284.75      2.79 o
   2   0   2      168.55      177.78      2.87 o
   3   0   2        3.48        1.42      1.25 o
   4   0   2        9.91        7.67      2.27 o
  -5   1   2        1.97        1.06      5.29 o
  -4   1   2       18.69       18.19      1.80 o
  -3   1   2      102.95      110.30      2.45 o
  -2   1   2        8.96        7.92      0.70 o
  -1   1   2        0.10       -0.55      0.55 o
   0   1   2     1452.28     1453.68     13.04 o
   1   1   2     1211.63     1169.33      9.50 o
   2   1   2      674.57      710.53      9.29 o
   3   1   2       14.46       14.75      2.16 o
   4   1   2        6.58       10.06      2.39 o
  -5   2   2        0.14        3.28      2.02 o
  -4   2   2        0.02        0.98      1.17 o
  -3   2   2        0.71        0.39      0.76 o
  -2   2   2     1698.70     1816.64     50.52 o
  -1   2   2    38696.23    36753.49    446.40 o
   0   2   2      124.90      114.95      1.85 o
   1   2   2      381.45      399.05      4.55 o
   2   2   2      668.46      676.50      7.85 o
   3   2   2        0.30        1.53      1.55 o
   4   2   2        2.40       -1.80      2.13 o
  -5   3   2        2.51        2.16      3.46 o
  -4   3   2        3.68        2.15      1.20 o
  -2   3   2        0.02       -0.86      2.34 o
  -1   3   2      315.15      321.05      3.27 o
   0   3   2       57.16       77.98      1.97 o
   1   3   2     2362.63     2589.69     22.35 o
   2   3   2      264.14      299.76      4.88 o
   3   3   2       10.53        8.72      2.00 o
   4   3   2        8.03        9.11      2.77 o
  -5   4   2        0.17        2.88      3.43 o
  -2   4   2     1746.94     1710.33     20.60 o
  -1   4   2      246.85      281.49      7.43 o
   0   4   2       75.11       79.77      2.24 o
   1   4   2        4.00        4.93      1.02 o
   2   4   2        9.69        8.24      1.30 o
   3   4   2        6.75        5.00      2.24 o
   4   4   2        6.83        5.26      2.74 o
  -2   5   2       29.37       25.77      1.32 o
  -1   5   2       17.40       18.59      1.29 o
   0   5   2        0.14       -0.41      0.71 o
   1   5   2     2400.90     2675.12     28.25 o
   2   5   2       13.89       14.96      1.77 o
   3   5   2        2.40        2.61      2.17 o
   4   5   2        8.53        7.95      3.01 o
  -3   6   2        1.98        1.94      0.89 o
  -2   6   2        8.61        4.08      1.13 o
  -1   6   2      152.82      138.43      2.94 o
   0   6   2      227.80      221.83      3.95 o
   1   6   2      389.72      393.59      7.44 o
   2   6   2        3.86        3.85      1.49 o
   3   6   2       11.27        6.93      2.61 o
   4   6   2        0.94       -1.50      2.78 o
  -3   7   2        5.28        3.03      0.96 o
  -2   7   2        0.24       -0.87      0.87 o
  -1   7   2       67.46       65.52      2.33 o
   0   7   2       95.64      101.62      2.98 o
   1   7   2       12.93       10.15      1.58 o
   2   7   2       99.18       97.35      4.31 o
   3   7   2      113.87      118.05      5.62 o
   4   7   2        3.54        2.84      4.02 o
  -4   8   2        1.41       -1.79      3.39 o
  -3   8   2       12.42        9.46      1.57 o
  -2   8   2       43.74       50.70      2.90 o
  -1   8   2       20.73       20.39      1.66 o
   0   8   2        8.18        6.81      1.42 o
   1   8   2       46.57       48.58      2.68 o
   2   8   2        9.90        9.33      2.18 o
   3   8   2        0.46       -0.91      2.79 o
  -4   9   2        0.03        1.73      1.46 o
  -3   9   2        3.13        3.16      1.69 o
  -2   9   2        1.75        3.79      1.75 o
  -1   9   2        8.87        7.04      1.49 o
   0   9   2        0.11       -1.23      1.23 o
   1   9   2       41.29       48.48      2.94 o
   2   9   2       22.22       27.81      3.57 o
   3   9   2        0.63       -1.67      2.82 o
  -4  10   2        0.15        0.44      1.59 o
  -3  10   2        6.65        5.27      1.94 o
  -2  10   2       46.84       47.20      3.06 o
  -1  10   2       22.31       24.61      2.64 o
   0  10   2       69.97       69.15      3.40 o
   1  10   2        4.72        7.20      2.24 o
   2  10   2        1.27        1.82      2.31 o
   3  10   2       20.27       26.55      4.40 o
  -4  11   2        0.44        2.35      1.65 o
  -3  11   2        0.19       -1.73      1.73 o
  -2  11   2        0.15        0.88      1.85 o
  -1  11   2        2.44        7.90      2.28 o
   0  11   2       84.13       84.28      5.03 o
   1  11   2        0.06       -1.46      2.76 o
   2  11   2        9.25       12.52      4.31 o
   3  11   2        8.39        8.56      6.54 o
  -4  12   2        1.87        1.87      2.36 o
  -3  12   2        0.01       -0.80      2.36 o
  -2  12   2        9.87        7.36      2.96 o
  -1  12   2      114.83      102.99     11.31 o
   0  12   2       17.10       13.78      3.11 o
   1  12   2        0.18        1.50      3.41 o
   2  12   2        5.16        6.97      5.14 o
  -3  13   2        3.52        2.04      2.86 o
  -2  13   2       20.93       18.35      3.99 o
  -1  13   2       12.31       14.01      5.57 o
   0  13   2       38.70       43.18      4.58 o
   1  13   2        3.33       -2.23      3.44 o
   2  13   2       38.06       37.17      8.87 o
  -3  14   2        7.54        6.79      3.85 o
  -2  14   2       69.15       82.59      6.68 o
  -1  14   2       24.18       26.01      6.01 o
   0  14   2        4.09        3.81      5.41 o
   1  14   2        1.00        1.51      4.02 o
  -2  15   2       21.40       17.74      4.99 o
  -1  15   2        0.17       -2.73      3.68 o
   0  15   2        3.43        2.65      6.03 o
   1  15   2        9.43        8.53      5.11 o
  -2  16   2        9.09        5.41      4.37 o
  -1  16   2        0.53        1.95      4.21 o
   0  16   2        0.38        4.32      6.03 o
   1 -17   3        0.09       -1.01      5.99 o
  -1 -16   3        4.64        5.16      8.84 o
   0 -16   3        2.68        4.83      6.46 o
   1 -16   3        0.32       -0.70      3.80 o
   2 -16   3        8.51       10.99      4.64 o
  -1 -15   3        1.19       -3.68      3.68 o
   0 -15   3        8.09       -0.74      5.14 o
   1 -15   3        0.71       -1.48      3.52 o
   2 -15   3       12.11        8.96      8.12 o
   3 -15   3        6.93        3.89      3.84 o
  -2 -14   3        4.16        6.34      6.38 o
  -1 -14   3        0.24        0.10      5.18 o
   0 -14   3       46.98       58.06      5.17 o
   1 -14   3        8.39       16.09      4.47 o
   2 -14   3        5.97        6.35      3.70 o
   3 -14   3        0.42       -3.12      3.12 o
  -2 -13   3        1.65       10.16      5.92 o
  -1 -13   3        8.99        6.84      5.25 o
   0 -13   3       36.31       34.41      4.19 o
   1 -13   3        9.00        0.98      3.23 o
   2 -13   3       13.85       17.95      6.21 o
   3 -13   3        0.13       -2.59      2.59 o
  -3 -12   3       11.45        5.76      4.33 o
  -2 -12   3        0.30       -0.37      4.75 o
  -1 -12   3       74.17       77.68      6.48 o
   0 -12   3        4.26       -2.27      2.27 o
   1 -12   3       31.64       25.53      3.35 o
   2 -12   3        2.88        5.80      2.77 o
   3 -12   3        1.95        2.86      2.51 o
   4 -12   3        2.38        4.82      2.67 o
  -3 -11   3        4.68        2.93      3.27 o
  -2 -11   3        1.33        0.96      2.77 o
  -1 -11   3      137.97      132.31      7.34 o
   0 -11   3       19.75       14.55      3.44 o
   1 -11   3        1.45       -0.07      1.93 o
   2 -11   3        2.82        2.39      2.07 o
   3 -11   3        1.81        2.80      2.26 o
   4 -11   3        0.06        1.12      2.04 o
  -3 -10   3        5.19        5.98      3.03 o
  -2 -10   3      139.55      136.72      6.64 o
  -1 -10   3      188.52      181.94      5.68 o
   0 -10   3       41.21       37.53      2.34 o
   1 -10   3       64.37       67.67      2.88 o
   2 -10   3       21.30       21.54      2.25 o
   3 -10   3       12.04       10.68      1.88 o
   4 -10   3        3.85        1.29      1.60 o
  -3  -9   3        0.01        0.80      2.67 o
  -2  -9   3       28.24       32.59      3.38 o
  -1  -9   3       65.28       58.49      3.09 o
   0  -9   3        4.12        4.31      1.17 o
   1  -9   3      175.32      169.99      3.82 o
   2  -9   3        7.53        8.31      1.54 o
   3  -9   3        0.53       -0.53      1.46 o
   4  -9   3        2.92        1.86      1.49 o
  -4  -8   3        0.01       -0.41      3.03 o
  -3  -8   3        9.81        7.82      2.71 o
  -2  -8   3       82.62       76.32      4.33 o
  -1  -8   3       87.10       84.69      3.01 o
   0  -8   3       42.22       45.27      2.11 o
   1  -8   3      326.63      357.47      5.19 o
   2  -8   3        4.65        3.51      1.16 o
   3  -8   3        0.83       -0.04      1.35 o
   4  -8   3        0.00        0.06      1.84 o
  -4  -7   3        0.19       -1.86      2.81 o
  -3  -7   3       46.30       44.14      3.71 o
  -2  -7   3        7.74        7.79      1.85 o
  -1  -7   3      132.01      130.47      3.43 o
   0  -7   3      306.95      313.38      5.07 o
   1  -7   3      205.00      218.78      3.63 o
   2  -7   3      173.11      185.85      4.36 o
   3  -7   3       92.59       94.22      2.99 o
   4  -7   3       10.20       11.19      1.50 o
  -4  -6   3        2.14       -2.09      4.10 o
  -3  -6   3        0.66        1.12      2.22 o
  -2  -6   3       16.41       17.38      2.31 o
  -1  -6   3       24.16       26.02      1.69 o
   0  -6   3      122.85      142.76      2.70 o
   1  -6   3      312.78      310.63      4.31 o
   2  -6   3        8.43       10.83      1.08 o
   3  -6   3       31.47       29.97      1.71 o
   4  -6   3        0.84        2.33      1.30 o
  -4  -5   3        0.00       -1.82      2.76 o
  -3  -5   3        0.21       -1.54      1.87 o
  -2  -5   3        0.03        0.69      1.08 o
  -1  -5   3        2.51        2.77      0.99 o
   0  -5   3        6.17        6.92      0.74 o
   1  -5   3      832.69      791.53      8.00 o
   2  -5   3      451.60      459.37      5.73 o
   3  -5   3      222.32      225.24      4.00 o
   4  -5   3        3.30        1.11      1.39 o
  -4  -4   3       16.22       15.76      3.20 o
  -3  -4   3       16.73       16.36      2.11 o
  -2  -4   3       33.58       35.53      1.65 o
  -1  -4   3      241.58      253.91      3.80 o
   0  -4   3      267.53      227.07      2.81 o
   1  -4   3       18.35       15.02      1.07 o
   2  -4   3       79.82       76.53      2.31 o
   3  -4   3       12.71        9.93      1.52 o
   4  -4   3        0.89        0.18      1.39 o
  -4  -3   3        0.05       -1.07      1.98 o
  -3  -3   3        4.05        6.49      1.75 o
  -2  -3   3       14.96       14.62      1.15 o
  -1  -3   3       15.88       11.12      0.94 o
   0  -3   3      288.43      293.85      3.19 o
   1  -3   3      331.56      332.92      3.78 o
   2  -3   3     1784.86     1796.59     18.65 o
   3  -3   3      127.62      129.99      2.84 o
   4  -3   3        3.09        2.97      1.81 o
  -4  -2   3        3.68        1.82      1.73 o
  -3  -2   3        0.06       -0.98      1.89 o
  -2  -2   3       59.48       65.15      1.89 o
  -1  -2   3      169.36      162.11      2.24 o
   0  -2   3      579.40      605.73      5.47 o
   1  -2   3       89.30       83.88      1.30 o
   2  -2   3      181.20      176.73      2.73 o
   3  -2   3        3.63        4.04      1.17 o
   4  -2   3       25.95       29.60      2.27 o
  -4  -1   3        0.55        0.83      1.59 o
  -3  -1   3       58.06       60.28      2.54 o
  -2  -1   3      189.94      187.72      2.97 o
  -1  -1   3      204.04      216.46      2.45 o
   0  -1   3      101.44       87.32      1.20 o
   1  -1   3        6.61        3.93      0.59 o
   2  -1   3       52.20       49.08      1.49 o
   3  -1   3        3.38        0.33      1.17 o
   4  -1   3       28.90       33.10      3.01 o
  -4   0   3       82.47       84.69      3.88 o
  -3   0   3       15.78       15.71      1.33 o
  -2   0   3        2.88        3.31      1.21 o
  -1   0   3       38.39       35.38      0.79 o
   0   0   3       38.06       38.42      0.87 o
   1   0   3       19.08       23.39      0.83 o
   2   0   3       51.39       51.03      2.25 o
   3   0   3       39.45       39.93      2.37 o
   4   0   3       38.71       40.18      3.75 o
  -5   1   3        0.26       -1.71      2.04 o
  -4   1   3       16.70       16.91      1.77 o
  -3   1   3        0.46        0.03      0.87 o
  -2   1   3      455.73      472.48      7.01 o
  -1   1   3      720.38      755.17      6.61 o
   0   1   3       80.47       75.10      1.33 o
   1   1   3      885.39      836.80      7.50 o
   2   1   3       41.90       42.84      1.73 o
   3   1   3        5.83        8.92      1.79 o
   4   1   3       19.83       24.23      3.11 o
  -5   2   3        8.86        9.37      2.11 o
  -4   2   3       42.06       37.11      1.85 o
  -3   2   3       16.31       18.51      1.12 o
  -2   2   3       42.25       39.65      1.55 o
  -1   2   3        1.06        1.31      0.45 o
   0   2   3      156.99      174.98      2.43 o
   1   2   3      752.10      685.71      7.18 o
   2   2   3        1.92        2.48      0.96 o
   3   2   3       46.64       54.65      3.50 o
   4   2   3       24.29       24.06      3.13 o
  -5   3   3        3.88       -3.11      3.85 o
  -4   3   3        1.65        0.37      1.45 o
  -2   3   3     1627.21     1562.92     18.87 o
  -1   3   3        2.46        2.20      0.57 o
   0   3   3       57.85       59.04      1.48 o
   1   3   3      102.89      119.40      2.36 o
   2   3   3       12.57       10.79      1.28 o
   3   3   3        1.35       -1.63      1.69 o
   4   3   3        2.20       -1.34      2.34 o
  -5   4   3        1.93        3.15      3.27 o
  -2   4   3       10.26       10.12      0.92 o
  -1   4   3        4.84        4.03      0.60 o
   0   4   3      306.85      280.81      5.57 o
   1   4   3       65.05       52.85      1.87 o
   2   4   3        0.40       -0.19      1.17 o
   3   4   3        8.06        5.48      2.34 o
   4   4   3        0.15        1.17      2.62 o
  -2   5   3      575.25      538.93      7.41 o
  -1   5   3      375.71      367.39      5.29 o
   0   5   3        0.99        1.16      0.89 o
   1   5   3      431.71      443.26      6.50 o
   2   5   3       25.10       30.62      2.24 o
   3   5   3       43.55       44.01      3.71 o
   4   5   3        4.59        3.94      3.00 o
  -3   6   3        2.95        1.26      0.91 o
  -2   6   3        1.25        0.37      0.94 o
  -1   6   3       23.76       24.97      1.66 o
   0   6   3        6.72        3.73      1.10 o
   1   6   3      283.30      324.12      5.56 o
   2   6   3        8.22        7.52      1.87 o
   3   6   3        9.08        1.62      2.37 o
   4   6   3        1.56        1.93      3.89 o
  -3   7   3        8.81        6.30      1.08 o
  -2   7   3       28.99       25.71      1.73 o
  -1   7   3       91.75       83.91      3.40 o
   0   7   3      261.96      274.66      5.56 o
   1   7   3       10.45       12.10      1.68 o
   2   7   3      112.76      108.93      4.34 o
   3   7   3       12.29        5.30      2.80 o
  -4   8   3        0.01       -3.19      3.19 o
  -3   8   3       13.44       15.70      1.66 o
  -2   8   3        1.20        0.94      1.36 o
  -1   8   3       78.02       80.15      2.54 o
   0   8   3        0.21        0.39      1.25 o
   1   8   3       12.09       16.24      2.11 o
   2   8   3      140.27      115.81      4.59 o
   3   8   3        3.27        1.87      3.29 o
  -4   9   3        1.34        0.00      1.42 o
  -3   9   3        0.28       -1.43      1.43 o
  -2   9   3        0.50        1.01      1.64 o
  -1   9   3       20.45       18.82      1.74 o
   0   9   3        0.34       -0.34      1.29 o
   1   9   3       63.66       55.57      3.37 o
   2   9   3       61.51       52.24      3.97 o
   3   9   3        0.59        0.85      3.09 o
  -4  10   3        6.22        4.40      1.48 o
  -3  10   3        1.98        4.83      1.79 o
  -2  10   3        3.94        2.35      1.83 o
  -1  10   3       25.47       29.39      3.38 o
   0  10   3        3.54        2.40      1.87 o
   1  10   3      139.85      128.47      5.41 o
   2  10   3       91.14       83.26      6.57 o
   3  10   3        6.12        1.01      5.45 o
  -4  11   3        0.02       -1.63      1.63 o
  -3  11   3        3.27        1.35      3.12 o
  -2  11   3        4.01        4.17      2.50 o
  -1  11   3       76.49       84.54      4.25 o
   0  11   3       13.51       11.66      5.32 o
   1  11   3       26.45       25.87      4.60 o
   2  11   3        1.23        1.66      2.78 o
   3  11   3        3.17        1.67      6.11 o
  -3  12   3        1.57       -0.78      2.45 o
  -2  12   3        2.01        1.78      2.66 o
  -1  12   3       74.02       79.63     10.28 o
   0  12   3        2.62        1.26      2.54 o
   1  12   3        2.97        1.98      3.52 o
   2  12   3        7.57        9.52      6.99 o
  -3  13   3        0.48        0.66      2.78 o
  -2  13   3       29.67       16.34      4.18 o
  -1  13   3       80.72       87.99     16.04 o
   0  13   3        7.31        4.92      3.86 o
   1  13   3        0.01       -0.32      3.52 o
   2  13   3        9.83        8.68      6.34 o
  -3  14   3        0.15       -2.63      3.18 o
  -2  14   3       27.40       29.18      4.90 o
  -1  14   3       51.93       51.72     10.72 o
   0  14   3       10.14       10.47      6.62 o
   1  14   3        5.31       10.34     10.35 o
  -2  15   3       15.51       24.31     10.82 o
  -1  15   3        1.76       -1.21      3.61 o
   0  15   3        1.95        8.02      6.42 o
   1  15   3        6.31       11.99      5.18 o
  -1  16   3        2.22       -3.46      4.00 o
   0  16   3        0.15       10.82      7.16 o
   1 -17   4       14.35       12.77      6.62 o
  -1 -16   4        1.65        0.16      4.25 o
   0 -16   4        0.49        1.44      5.99 o
   1 -16   4        6.54        4.68      4.48 o
   2 -16   4        0.25        3.60      6.25 o
  -1 -15   4        0.05       -1.02      3.76 o
   0 -15   4       16.83       17.55      6.73 o
   1 -15   4        5.86        9.05      4.08 o
   2 -15   4       30.80       31.63      5.41 o
  -2 -14   4        0.88        1.32      5.76 o
  -1 -14   4        5.00        4.62      4.08 o
   0 -14   4        2.09       -1.42      3.21 o
   1 -14   4        7.98        3.99      4.50 o
   2 -14   4        0.44        1.77      3.25 o
   3 -14   4        0.63        4.60      3.62 o
  -2 -13   4        0.29        0.78      4.94 o
  -1 -13   4        2.27        0.60      3.37 o
   0 -13   4        3.93        3.44      2.87 o
   1 -13   4        0.56        0.18      3.09 o
   2 -13   4        0.32       -0.81      3.00 o
   3 -13   4        0.31        2.30      3.05 o
  -3 -12   4        0.04       -2.81      3.73 o
  -2 -12   4       28.30       22.50      7.08 o
  -1 -12   4        0.13        0.33      3.02 o
   0 -12   4        2.35        1.00      2.60 o
   1 -12   4        1.47        3.01      2.41 o
   2 -12   4        8.98       12.37      2.93 o
   3 -12   4        1.18        3.98      2.57 o
  -3 -11   4        0.02       -2.52      2.52 o
  -2 -11   4        0.00       -0.72      2.52 o
  -1 -11   4      175.73      168.68      7.62 o
   0 -11   4        0.36       -0.57      2.23 o
   1 -11   4       39.90       42.83      4.53 o
   2 -11   4       10.08       12.65      3.06 o
   3 -11   4        1.87        1.92      2.15 o
   4 -11   4       13.13       11.48      2.49 o
  -3 -10   4        2.26       -0.31      2.66 o
  -2 -10   4       66.83       71.81      9.85 o
  -1 -10   4      206.83      200.83      7.07 o
   0 -10   4       80.32       76.24      3.45 o
   1 -10   4        0.00       -0.68      1.33 o
   2 -10   4        4.45        4.92      1.82 o
   3 -10   4        1.35        2.54      1.79 o
   4 -10   4        0.49       -0.55      2.61 o
  -3  -9   4       16.68       14.09      3.30 o
  -2  -9   4        7.55        8.07      2.68 o
  -1  -9   4      612.27      581.70      9.55 o
   0  -9   4       46.08       39.88      2.16 o
   1  -9   4       11.98       15.69      2.40 o
   2  -9   4       28.45       31.86      2.36 o
   3  -9   4        8.45        6.99      1.76 o
   4  -9   4        1.57        1.76      1.61 o
  -4  -8   4        0.38        3.16      3.89 o
  -3  -8   4       71.71       66.63      4.40 o
  -2  -8   4      630.16      646.72     12.78 o
  -1  -8   4      352.69      342.25      5.67 o
   0  -8   4      167.53      161.06      4.16 o
   1  -8   4       87.89       85.13      2.51 o
   2  -8   4        0.05        2.28      1.16 o
   3  -8   4        0.03        1.02      1.38 o
   4  -8   4        2.37        2.08      1.50 o
  -4  -7   4        2.88        5.86      3.06 o
  -3  -7   4      149.87      161.87      6.77 o
  -2  -7   4       22.69       22.81      2.44 o
  -1  -7   4       27.75       26.87      1.78 o
   0  -7   4     1495.85     1780.35     19.59 o
   1  -7   4      963.42      999.59     11.00 o
   2  -7   4        0.56        2.07      1.09 o
   3  -7   4       10.42       10.90      1.65 o
   4  -7   4        0.13       -1.36      1.36 o
  -4  -6   4        9.00        4.13      2.65 o
  -3  -6   4      299.72      318.68      8.08 o
  -2  -6   4        5.42        3.95      1.36 o
  -1  -6   4      118.12      128.74      3.19 o
   0  -6   4        3.09        4.16      0.84 o
   1  -6   4      468.50      507.72      6.27 o
   2  -6   4        3.20        2.35      1.15 o
   3  -6   4       11.03       10.30      1.58 o
   4  -6   4        1.51        1.76      1.44 o
  -4  -5   4       15.64       17.03      3.01 o
  -3  -5   4      107.12      117.65      4.71 o
  -2  -5   4       40.72       43.48      1.92 o
  -1  -5   4       97.84      112.09      2.52 o
   0  -5   4     3900.53     4128.35     35.02 o
   1  -5   4      191.97      203.95      3.03 o
   2  -5   4        9.99        8.40      1.28 o
   3  -5   4        1.90        0.75      1.26 o
   4  -5   4        0.01       -1.38      1.38 o
  -4  -4   4       35.55       38.20      4.07 o
  -3  -4   4        0.41        0.07      1.47 o
  -2  -4   4        0.11       -0.20      0.95 o
  -1  -4   4     1032.49     1032.39     10.42 o
   0  -4   4      651.91      648.21      6.39 o
   1  -4   4        5.17        3.57      0.82 o
   2  -4   4      173.02      182.78      3.13 o
   3  -4   4       12.26        9.61      1.35 o
   4  -4   4        0.06       -1.07      1.51 o
  -4  -3   4       19.56       15.63      2.62 o
  -3  -3   4        0.37        1.29      1.78 o
  -2  -3   4       22.78       23.28      1.31 o
  -1  -3   4       10.71       12.84      1.04 o
   0  -3   4      715.48      683.11      6.07 o
   1  -3   4      634.71      585.84      6.17 o
   2  -3   4       54.86       53.04      1.61 o
   3  -3   4       25.69       23.82      2.14 o
   4  -3   4        2.65        0.72      2.01 o
  -4  -2   4        1.60        5.72      1.82 o
  -3  -2   4       33.33       28.10      2.07 o
  -2  -2   4       67.10       69.19      1.97 o
  -1  -2   4       22.38       21.12      0.95 o
   0  -2   4      156.65      153.16      2.02 o
   1  -2   4     2129.40     2207.28     17.38 o
   2  -2   4        0.04       -0.25      0.78 o
   3  -2   4       10.01       11.51      1.67 o
   4  -2   4       13.38       14.00      2.08 o
  -4  -1   4        0.14        0.72      1.57 o
  -3  -1   4        0.12        0.22      1.15 o
  -2  -1   4      118.27      113.60      2.84 o
  -1  -1   4      266.10      273.92      2.77 o
   0  -1   4     1271.98     1210.80      9.05 o
   1  -1   4      718.64      687.78      6.36 o
   2  -1   4       11.33       10.87      1.10 o
   3  -1   4        1.24        2.02      1.52 o
   4  -1   4       56.17       54.30      3.45 o
  -4   0   4        0.15       -1.37      1.37 o
  -3   0   4       61.77       67.83      2.09 o
  -2   0   4        4.53        2.09      0.77 o
  -1   0   4        0.01       -0.12      0.46 o
   0   0   4     1941.97     1895.75     15.13 o
   1   0   4     1076.09     1088.72     10.01 o
   2   0   4        1.22        0.40      0.76 o
   3   0   4        1.56        4.46      1.61 o
   4   0   4       52.77       59.61      8.74 o
  -5   1   4        0.21       -2.17      2.17 o
  -4   1   4        0.02        0.02      1.36 o
  -3   1   4        3.41        3.60      0.98 o
  -2   1   4        4.23        5.29      0.80 o
  -1   1   4       49.82       44.73      1.81 o
   0   1   4     1937.33     1852.78     16.81 o
   1   1   4      530.71      559.17      6.10 o
   2   1   4       10.00       11.03      1.16 o
   3   1   4        9.09        9.24      1.90 o
   4   1   4       40.14       41.81      4.95 o
  -5   2   4        0.05       -0.86      1.80 o
  -4   2   4        7.51        5.99      1.28 o
  -3   2   4       22.89       25.77      1.23 o
  -2   2   4     2860.35     2892.44     31.31 o
  -1   2   4      227.25      238.66      2.96 o
   0   2   4      322.58      318.76      3.84 o
   1   2   4     1096.34     1139.19     11.27 o
   2   2   4       91.39       88.06      2.44 o
   3   2   4       19.84       18.26      2.60 o
   4   2   4       25.73       25.43      3.32 o
  -5   3   4        0.39       -2.65      3.97 o
  -4   3   4       10.01       11.80      1.48 o
  -3   3   4       10.99        9.63      1.34 o
  -2   3   4        4.57        4.93      1.21 o
  -1   3   4        1.48        1.06      0.48 o
   0   3   4        5.33        2.69      0.68 o
   1   3   4     1322.48     1413.55     13.84 o
   2   3   4       59.38       63.20      2.23 o
   3   3   4        0.21        0.23      2.48 o
   4   3   4        0.31       -2.43      3.11 o
  -3   4   4      418.43      379.81      8.19 o
  -2   4   4     2765.92     2768.74     30.18 o
  -1   4   4        8.47        6.52      1.11 o
   0   4   4      800.52      838.77      9.18 o
   1   4   4      429.89      440.90      5.93 o
   2   4   4       13.16       14.88      2.20 o
   3   4   4        0.04       -0.44      3.01 o
   4   4   4        0.02       -2.49      2.49 o
  -3   5   4        0.45        0.64      0.97 o
  -2   5   4        4.25        5.05      1.03 o
  -1   5   4        1.12        0.38      0.80 o
   0   5   4     3210.47     3465.04     46.88 o
   1   5   4        0.80        1.66      1.26 o
   2   5   4        3.37        2.73      1.41 o
   3   5   4       59.47       59.03      4.14 o
   4   5   4        0.16        2.15      3.74 o
  -3   6   4      184.70      159.24      3.53 o
  -2   6   4       31.60       32.72      1.54 o
  -1   6   4       10.99       10.88      1.15 o
   0   6   4       49.20       51.27      2.22 o
   1   6   4        0.04       -0.72      1.14 o
   2   6   4        5.21        8.61      2.15 o
   3   6   4       15.02        7.73      3.41 o
   4   6   4        0.05       -1.48      4.32 o
  -3   7   4        2.58        2.19      1.08 o
  -2   7   4       22.61       28.34      2.23 o
  -1   7   4      143.90      163.57      3.42 o
   0   7   4      416.64      498.50      7.80 o
   1   7   4       18.24       19.33      1.95 o
   2   7   4       57.68       52.85      3.35 o
   3   7   4        0.00       -0.70      2.77 o
  -4   8   4        1.41        0.64      1.31 o
  -3   8   4        0.16       -1.49      1.49 o
  -2   8   4        0.04       -0.61      1.09 o
  -1   8   4       32.58       31.68      1.89 o
   0   8   4      143.69      144.57      3.95 o
   1   8   4       27.85       30.94      2.54 o
   2   8   4       41.94       36.61      3.45 o
   3   8   4        7.51        8.35      3.50 o
  -4   9   4        1.17       -0.34      3.01 o
  -3   9   4        0.29        0.57      1.46 o
  -2   9   4        0.02       -1.15      1.58 o
  -1   9   4       28.05       31.56      2.04 o
   0   9   4       15.93       18.62      2.06 o
   1   9   4       24.93       20.79      2.83 o
   2   9   4       75.02       71.06      4.41 o
   3   9   4        6.49        5.03      5.05 o
  -4  10   4        1.65       -1.43      1.43 o
  -3  10   4        1.69        2.59      1.85 o
  -2  10   4        0.26        1.78      1.87 o
  -1  10   4        5.70        5.21      1.81 o
   0  10   4       11.32        8.17      2.64 o
   1  10   4        0.36       -0.27      2.89 o
   2  10   4        2.82        4.95      2.94 o
   3  10   4        0.59       -3.27      5.10 o
  -4  11   4        0.08        1.24      2.32 o
  -3  11   4        0.11       -0.38      2.31 o
  -2  11   4        0.95       -2.12      2.12 o
  -1  11   4        0.67        1.88      2.04 o
   0  11   4        1.58        0.91      2.30 o
   1  11   4        0.65       -1.83      2.92 o
   2  11   4        0.05        4.08      3.00 o
  -3  12   4        1.30       -0.95      2.54 o
  -2  12   4        4.46        1.93      2.71 o
  -1  12   4        4.97        3.71      3.05 o
   0  12   4        3.01        2.98      2.65 o
   1  12   4        2.28        3.16      3.61 o
   2  12   4       17.00       17.15      4.71 o
  -3  13   4        0.75       -1.31      3.01 o
  -2  13   4        5.79        2.73      3.78 o
  -1  13   4        8.34        7.57      6.36 o
   0  13   4        3.96        3.29      2.85 o
   1  13   4       13.50       14.70      4.59 o
   2  13   4        0.02        9.50      6.42 o
  -3  14   4        6.14        9.43      4.04 o
  -2  14   4       10.40        7.20      4.87 o
  -1  14   4        0.55        2.74      3.65 o
   0  14   4        0.00       -1.48      5.22 o
   1  14   4        4.17        8.91      4.66 o
  -2  15   4        4.59        4.72      4.28 o
  -1  15   4        5.27       -0.32      4.05 o
   0  15   4        3.61        3.00      6.27 o
  -1  16   4        0.77       -3.91      3.91 o
   1 -17   5        0.28        6.42      6.42 o
  -1 -16   5       22.45       15.66      5.71 o
   0 -16   5        0.08       -0.58      5.53 o
   1 -16   5        8.36        4.98      4.26 o
   2 -16   5        0.43       -1.64      3.88 o
  -1 -15   5        7.69        9.64      4.53 o
   0 -15   5        0.51        4.20      5.72 o
   1 -15   5        3.95        4.32      3.89 o
   2 -15   5       10.39        6.54      4.16 o
  -2 -14   5        6.90       12.73      6.73 o
  -1 -14   5        0.81        3.00      9.13 o
   0 -14   5        0.00       -0.48      3.21 o
   1 -14   5       57.00       55.97      6.14 o
   2 -14   5        1.31        2.53      3.44 o
   3 -14   5        5.30        6.96      3.72 o
  -2 -13   5        8.15        8.76      5.57 o
  -1 -13   5        8.16        1.94      6.99 o
   0 -13   5        5.86        3.40      2.80 o
   1 -13   5       48.43       37.66     10.68 o
   2 -13   5       30.66       33.99      4.81 o
   3 -13   5        1.65        0.44      3.12 o
  -3 -12   5        3.94       11.29      4.44 o
  -2 -12   5        2.61       -2.96      4.44 o
  -1 -12   5       93.15       89.13      6.98 o
   0 -12   5      125.82      132.89      6.37 o
   1 -12   5       13.66       11.06      2.97 o
   2 -12   5        0.00       -2.46      2.46 o
   3 -12   5       16.53       21.90      3.03 o
  -3 -11   5        0.10       -2.67      2.67 o
  -2 -11   5        2.34        5.32      2.83 o
  -1 -11   5       61.08       58.86      4.63 o
   0 -11   5       52.98       51.87      6.01 o
   1 -11   5       28.78       32.27      3.74 o
   2 -11   5        4.62       10.32      2.49 o
   3 -11   5        4.76        8.67      2.51 o
   4 -11   5       11.02        9.55      2.59 o
  -3 -10   5        0.00        2.88      2.81 o
  -2 -10   5       95.55       98.71      5.74 o
  -1 -10   5       36.74       41.78      3.48 o
   0 -10   5        0.21       -0.02      1.48 o
   1 -10   5        0.15        0.25      1.89 o
   2 -10   5       29.31       39.30      2.73 o
   3 -10   5       39.77       51.29      3.34 o
   4 -10   5       16.10       21.05      3.44 o
  -3  -9   5        2.19       -0.18      2.58 o
  -2  -9   5      258.73      263.05      7.70 o
  -1  -9   5        7.82        1.10      2.15 o
   0  -9   5       24.78       29.45      2.11 o
   1  -9   5       14.30       12.89      1.63 o
   2  -9   5       11.04        8.46      1.93 o
   3  -9   5        0.71       -0.43      1.61 o
   4  -9   5       14.58       14.91      2.37 o
  -4  -8   5        2.31        0.54      4.61 o
  -3  -8   5       70.07       64.27      6.00 o
  -2  -8   5      249.69      253.22      6.57 o
  -1  -8   5        4.80        6.61      1.55 o
   0  -8   5      318.13      340.64      5.36 o
   1  -8   5        2.47        2.04      1.15 o
   2  -8   5       48.71       46.63      2.13 o
   3  -8   5        7.61        6.09      1.68 o
   4  -8   5        0.14        0.77      1.62 o
  -4  -7   5        0.14       -1.04      3.23 o
  -3  -7   5       13.75       15.06      2.88 o
  -2  -7   5       72.14       70.10      3.45 o
  -1  -7   5       58.45       63.72      2.37 o
   0  -7   5      407.27      407.51      5.80 o
   1  -7   5       35.65       33.45      1.67 o
   2  -7   5        0.96        0.13      1.13 o
   3  -7   5        0.15       -0.76      1.65 o
   4  -7   5        5.80        7.79      1.80 o
  -4  -6   5        4.15        0.74      3.10 o
  -3  -6   5       52.93       57.19      4.87 o
  -2  -6   5       37.68       37.17      2.57 o
  -1  -6   5      173.09      177.14      4.97 o
   0  -6   5       21.69       19.00      1.21 o
   1  -6   5        7.04        4.63      1.01 o
   2  -6   5       47.83       51.12      1.95 o
   3  -6   5       11.03       13.39      1.73 o
   4  -6   5        0.01        1.12      1.56 o
  -4  -5   5        0.61        2.36      2.98 o
  -3  -5   5       19.21       20.23      2.68 o
  -2  -5   5       23.23       21.85      1.75 o
  -1  -5   5      132.58      141.23      3.00 o
   0  -5   5      138.60      155.09      2.65 o
   1  -5   5      196.26      193.80      3.26 o
   2  -5   5      325.23      342.23      5.08 o
   3  -5   5        7.54        7.13      1.55 o
   4  -5   5        0.42        4.29      1.86 o
  -4  -4   5        1.16        2.00      2.75 o
  -3  -4   5        0.00        0.12      1.75 o
  -2  -4   5      102.02       97.74      2.53 o
  -1  -4   5       74.78       71.27      1.94 o
   0  -4   5      456.53      430.65      4.63 o
   1  -4   5      270.24      263.50      3.41 o
   2  -4   5        0.33       -0.93      0.95 o
   3  -4   5       23.24       26.17      1.98 o
   4  -4   5        5.37        6.45      1.92 o
  -4  -3   5        0.46       -0.89      2.07 o
  -3  -3   5       13.18       17.61      1.99 o
  -2  -3   5        0.83        0.07      0.96 o
  -1  -3   5       82.06       75.38      2.00 o
   0  -3   5      976.69      947.84      8.20 o
   1  -3   5     2714.77     2781.60     25.30 o
   2  -3   5      934.91     1022.98     11.00 o
   3  -3   5        0.91        0.97      1.40 o
   4  -3   5       52.94       52.09      4.93 o
  -4  -2   5        7.99        4.15      2.10 o
  -3  -2   5        1.36        2.35      1.46 o
  -2  -2   5        7.77        8.61      0.99 o
  -1  -2   5       81.60       74.36      1.73 o
   0  -2   5      167.45      177.86      2.21 o
   1  -2   5        0.53       -0.65      0.65 o
   2  -2   5       97.62      102.37      2.56 o
   3  -2   5        2.34        1.96      1.52 o
   4  -2   5      122.62      120.15      6.80 o
  -4  -1   5        2.13        0.81      1.57 o
  -3  -1   5       24.37       26.69      1.73 o
  -2  -1   5        4.05        2.52      0.77 o
  -1  -1   5      495.37      479.50      4.92 o
   0  -1   5       11.80       14.28      0.71 o
   1  -1   5     2812.59     3032.33     23.73 o
   2  -1   5      199.17      205.15      4.50 o
   3  -1   5        0.11       -0.57      1.76 o
   4  -1   5        2.92        2.44      4.42 o
  -4   0   5        0.14       -0.91      1.55 o
  -3   0   5        0.27       -1.03      1.03 o
  -2   0   5        3.23        3.23      0.67 o
  -1   0   5       93.28       83.29      1.66 o
   0   0   5       59.28       62.87      1.27 o
   1   0   5      366.80      367.33      4.51 o
   2   0   5      164.10      152.66      3.01 o
   3   0   5      269.50      278.42      6.45 o
   4   0   5      154.26      157.41      5.74 o
  -4   1   5        1.49        2.36      1.45 o
  -3   1   5       10.19       11.92      1.54 o
  -2   1   5        1.15        2.08      0.62 o
  -1   1   5       31.66       31.33      1.08 o
   0   1   5       78.29       92.68      1.76 o
   1   1   5      233.58      229.49      3.04 o
   2   1   5       12.98       10.62      1.28 o
   3   1   5      197.67      199.23      8.36 o
   4   1   5       20.27       20.41      3.82 o
  -5   2   5       14.75       14.90      2.46 o
  -4   2   5        7.76        5.86      1.34 o
  -3   2   5        8.07        7.85      0.97 o
  -2   2   5       75.33       76.31      2.44 o
  -1   2   5       13.00       10.77      0.97 o
   0   2   5       66.16       69.33      1.62 o
   1   2   5       65.44       65.68      1.83 o
   2   2   5        8.77       11.46      1.33 o
   3   2   5      182.29      186.59      5.97 o
   4   2   5        7.42        0.70      2.94 o
  -4   3   5        2.82        1.47      1.30 o
  -3   3   5      238.61      230.63      4.29 o
  -2   3   5       96.90      107.56      2.54 o
  -1   3   5       16.22       16.15      1.04 o
   0   3   5      359.63      335.43      4.53 o
   1   3   5        2.23        3.12      1.02 o
   2   3   5       43.11       45.41      2.06 o
   3   3   5       75.73       74.00      5.76 o
   4   3   5        1.92        1.69      2.56 o
  -4   4   5        0.91        1.48      2.26 o
  -3   4   5        9.65        8.94      0.99 o
  -2   4   5       42.97       46.10      1.76 o
  -1   4   5       16.33       14.69      1.09 o
   0   4   5       33.46       41.16      1.60 o
   1   4   5        4.18        3.11      1.09 o
   2   4   5       22.67       21.84      2.78 o
   3   4   5        8.94       10.74      2.66 o
   4   4   5        7.17        9.20      3.20 o
  -3   5   5      390.39      364.12      5.50 o
  -2   5   5        1.50        2.54      0.81 o
  -1   5   5       78.93       89.55      2.30 o
   0   5   5      417.01      439.29      7.04 o
   1   5   5       79.49       75.78      2.47 o
   2   5   5        3.16        5.29      1.95 o
   3   5   5       11.37       14.08      3.02 o
   4   5   5        7.64        7.71      5.12 o
  -3   6   5        0.29        1.26      1.03 o
  -2   6   5        0.50        1.29      0.94 o
  -1   6   5        0.03       -0.92      0.92 o
   0   6   5       24.22       20.76      1.69 o
   1   6   5        2.49        1.37      1.40 o
   2   6   5        0.01        1.28      1.72 o
   3   6   5        0.10       -1.03      2.63 o
  -4   7   5       31.08       24.69      2.30 o
  -3   7   5       76.47       73.24      2.83 o
  -2   7   5       26.03       31.23      1.70 o
  -1   7   5       81.70       86.74      2.64 o
   0   7   5      135.87      138.91      3.78 o
   1   7   5       20.86       25.15      2.36 o
   2   7   5       55.77       55.26      3.47 o
   3   7   5        0.84       -2.63      2.63 o
  -4   8   5        2.57        1.30      1.94 o
  -3   8   5        0.10       -0.31      1.36 o
  -2   8   5        4.20        1.02      1.53 o
  -1   8   5        6.81        6.39      1.42 o
   0   8   5      252.03      266.74      5.58 o
   1   8   5       65.14       56.75      3.37 o
   2   8   5       13.09       16.93      4.27 o
   3   8   5        9.62        3.89      3.11 o
  -4   9   5        4.43        0.64      3.42 o
  -3   9   5        2.55        0.76      1.69 o
  -2   9   5        1.62        1.56      1.80 o
  -1   9   5       17.92       16.31      2.15 o
   0   9   5        9.23        5.75      1.74 o
   1   9   5       55.81       47.49      4.65 o
   2   9   5        3.02        1.12      2.37 o
   3   9   5        0.27       -3.23      3.23 o
  -4  10   5        2.06        1.87      1.65 o
  -3  10   5        0.15       -1.73      1.73 o
  -2  10   5        2.13        0.79      1.97 o
  -1  10   5        0.67       -0.56      3.00 o
   0  10   5       11.61       10.18      3.26 o
   1  10   5      120.89      114.46      7.61 o
   2  10   5        0.89        2.51      2.86 o
   3  10   5        0.32       -0.70      5.60 o
  -4  11   5        0.15       -0.97      2.10 o
  -3  11   5        0.84       -1.55      2.49 o
  -2  11   5        0.05       -2.29      2.29 o
  -1  11   5        3.36        3.56      3.07 o
   0  11   5       32.80       33.95      3.95 o
   1  11   5       31.79       26.23      4.91 o
   2  11   5        0.03        3.10      3.57 o
  -3  12   5        0.01       -3.38      3.71 o
  -2  12   5       16.15       19.29      4.75 o
  -1  12   5        2.75        2.14      3.16 o
   0  12   5       53.87       52.42      4.86 o
   1  12   5       20.17       21.65      5.02 o
   2  12   5        1.58        0.47      4.98 o
  -3  13   5        0.10       -3.11      3.11 o
  -2  13   5       28.20       28.46      8.35 o
  -1  13   5        4.41        5.66      3.73 o
   0  13   5       11.16        3.00      5.18 o
   1  13   5        1.10       -1.04      4.05 o
  -3  14   5        2.11       -1.14      3.31 o
  -2  14   5       16.62       21.55      4.85 o
  -1  14   5        0.44       -1.46      3.35 o
   0  14   5        0.17        0.47      5.45 o
   1  14   5        4.31       16.20      5.15 o
  -2  15   5       13.74       18.93      4.91 o
  -1  15   5        0.02        2.81      4.90 o
   0  15   5        1.75       -3.15      5.53 o
  -1 -16   6        0.75        3.81      4.99 o
   0 -16   6        3.71       11.52      7.01 o
   1 -16   6        5.27        6.81      5.08 o
   2 -16   6        0.03        2.68      4.24 o
  -1 -15   6        7.31        1.97      4.34 o
   0 -15   6       18.33       16.93      7.01 o
   1 -15   6       15.02       19.92      4.92 o
   2 -15   6        5.85        1.44      4.85 o
  -2 -14   6        3.43       -0.66      4.90 o
  -1 -14   6        0.83       -1.58      3.58 o
   0 -14   6       12.53        6.91      3.77 o
   1 -14   6        3.85        3.32      3.73 o
   2 -14   6        1.33        7.90      3.70 o
   3 -14   6        7.13        3.90      3.75 o
  -2 -13   6        0.00        1.71      5.22 o
  -1 -13   6        4.63        8.09      3.72 o
   0 -13   6       16.82       11.95      3.25 o
   1 -13   6       77.04       77.16      6.62 o
   2 -13   6       20.28       30.76      4.82 o
   3 -13   6        9.63        3.98      3.11 o
  -3 -12   6        0.34       -3.43      3.43 o
  -2 -12   6        4.46        2.10      4.90 o
  -1 -12   6        3.66       -2.81      2.81 o
   0 -12   6        1.92        0.48      2.55 o
   1 -12   6        0.14        1.05      2.34 o
   2 -12   6        5.18        9.29      2.97 o
   3 -12   6       50.97       50.11      4.31 o
  -3 -11   6        1.02       -0.97      2.79 o
  -2 -11   6       19.07       24.84      3.90 o
  -1 -11   6        0.00       -1.67      2.23 o
   0 -11   6       13.60       14.24      3.08 o
   1 -11   6        1.19        5.62      2.27 o
   2 -11   6        0.55       -2.03      2.03 o
   3 -11   6       43.22       52.56      3.71 o
   4 -11   6        6.43        5.12      2.53 o
  -3 -10   6        6.11        5.55      2.97 o
  -2 -10   6        0.18        0.07      2.84 o
  -1 -10   6        5.69        6.22      2.29 o
   0 -10   6        4.66        7.49      1.79 o
   1 -10   6        0.05       -0.87      1.66 o
   2 -10   6        3.52        6.33      1.93 o
   3 -10   6       38.50       44.74      3.37 o
   4 -10   6        0.17       -0.01      2.20 o
  -3  -9   6        4.03        2.06      2.69 o
  -2  -9   6      116.24      116.25      5.23 o
  -1  -9   6       81.43       84.46      3.57 o
   0  -9   6       22.53       31.14      2.21 o
   1  -9   6       60.72       61.94      2.82 o
   2  -9   6        6.45        6.00      1.90 o
   3  -9   6       11.77       10.51      2.42 o
   4  -9   6        0.65        0.02      2.15 o
  -4  -8   6        0.78        1.38      3.70 o
  -3  -8   6       46.70       45.70      3.82 o
  -2  -8   6      104.73       96.69      7.26 o
  -1  -8   6       23.16       22.02      2.02 o
   0  -8   6        9.38       13.74      1.58 o
   1  -8   6        6.89        6.12      1.29 o
   2  -8   6        0.52        2.02      1.35 o
   3  -8   6       11.60       16.22      2.10 o
   4  -8   6        1.31        0.01      2.02 o
  -4  -7   6        6.30        7.95      5.53 o
  -3  -7   6        0.21       -1.28      2.22 o
  -2  -7   6      161.54      146.62      4.70 o
  -1  -7   6        5.05        8.41      1.48 o
   0  -7   6        0.77       -0.97      0.97 o
   1  -7   6        0.47       -0.75      0.97 o
   2  -7   6        1.99        2.47      1.23 o
   3  -7   6        0.84        1.97      1.51 o
   4  -7   6        0.52       -0.22      1.96 o
  -4  -6   6       47.68       50.49      5.23 o
  -3  -6   6      164.72      171.58      5.30 o
  -2  -6   6       87.32       86.55      3.24 o
  -1  -6   6      486.50      461.40      8.76 o
   0  -6   6      373.92      390.90      5.22 o
   1  -6   6       47.53       47.17      1.82 o
   2  -6   6        2.02        1.55      1.17 o
   3  -6   6        4.48        0.62      1.70 o
   4  -6   6        1.95        1.70      1.91 o
  -4  -5   6       39.81       52.29      4.67 o
  -3  -5   6        4.23        2.68      2.93 o
  -2  -5   6       10.42       10.50      1.44 o
  -1  -5   6     2221.04     2576.77     25.64 o
   0  -5   6     1171.47     1230.95     11.72 o
   1  -5   6        0.40       -0.77      0.77 o
   2  -5   6       22.99       21.59      1.57 o
   3  -5   6        0.01        0.63      1.70 o
   4  -5   6        1.09       -1.91      1.91 o
  -4  -4   6       81.07       93.98      5.42 o
  -3  -4   6        3.28        3.72      1.72 o
  -2  -4   6      181.30      192.06      3.40 o
  -1  -4   6      156.83      160.87      2.98 o
   0  -4   6      921.47      979.72      9.53 o
   1  -4   6       39.78       37.25      1.42 o
   2  -4   6        8.73        5.84      1.15 o
   3  -4   6        0.30        0.50      1.45 o
   4  -4   6        1.32       -0.89      2.11 o
  -4  -3   6       15.46       18.19      3.86 o
  -3  -3   6        0.11       -0.08      1.38 o
  -2  -3   6      231.97      252.42      3.74 o
  -1  -3   6     1228.14     1301.37     13.56 o
   0  -3   6      760.84      802.71      7.58 o
   1  -3   6       26.38       24.87      1.26 o
   2  -3   6       53.66       52.32      2.06 o
   3  -3   6        0.61       -0.05      2.04 o
   4  -3   6        2.90        1.77      2.25 o
  -4  -2   6        0.34       -2.41      2.41 o
  -3  -2   6        3.54        3.63      1.41 o
  -2  -2   6      139.80      132.45      2.85 o
  -1  -2   6      599.90      599.90      6.93 o
   0  -2   6      795.64      831.85      7.07 o
   1  -2   6      554.92      529.57      6.05 o
   2  -2   6       13.61       12.78      1.24 o
   3  -2   6        0.64        0.64      2.79 o
   4  -2   6        0.01        0.34      2.11 o
  -4  -1   6        0.61        0.11      1.64 o
  -3  -1   6        0.03        0.08      1.22 o
  -2  -1   6        1.52        2.29      0.78 o
  -1  -1   6      121.02      108.00      2.07 o
   0  -1   6      297.95      255.96      2.74 o
   1  -1   6       79.51       74.97      1.77 o
   2  -1   6       12.42       11.60      1.36 o
   3  -1   6        0.87       -1.35      1.45 o
   4  -1   6       21.44       24.78      3.12 o
  -4   0   6        2.41        3.86      1.61 o
  -3   0   6        0.45        3.07      1.23 o
  -2   0   6       62.03       55.72      1.74 o
  -1   0   6        0.06        0.43      0.69 o
   0   0   6     2847.73     2954.10     23.08 o
   1   0   6       18.66       20.89      1.10 o
   2   0   6       10.78       10.92      1.28 o
   3   0   6      113.24      113.04      4.12 o
   4   0   6        1.43        4.26      3.34 o
  -4   1   6        0.00        0.08      1.34 o
  -3   1   6       11.75       10.69      1.19 o
  -2   1   6       29.67       26.16      1.09 o
  -1   1   6       35.28       35.72      1.26 o
   0   1   6      114.08       96.19      1.91 o
   1   1   6       19.68       16.83      1.08 o
   2   1   6       17.66       18.36      1.48 o
   3   1   6       47.13       46.17      3.97 o
   4   1   6       15.15       13.02      3.57 o
  -4   2   6        7.01        7.47      1.39 o
  -3   2   6       19.33       19.01      1.24 o
  -2   2   6       51.79       59.11      2.29 o
  -1   2   6      488.63      478.81      5.63 o
   0   2   6      228.72      223.68      3.72 o
   1   2   6      194.35      192.33      3.50 o
   2   2   6       11.69       14.29      1.50 o
   3   2   6      129.64      133.62      6.09 o
   4   2   6        1.21        4.20      3.29 o
  -4   3   6        0.00        0.14      1.24 o
  -3   3   6        6.46        5.10      1.04 o
  -2   3   6        0.01        0.18      0.71 o
  -1   3   6      147.85      136.53      2.71 o
   0   3   6      397.72      430.00      6.92 o
   1   3   6       27.07       31.06      1.79 o
   2   3   6        8.70        6.78      2.11 o
   3   3   6      107.04      108.47      4.96 o
   4   3   6        2.46        5.20      2.92 o
  -4   4   6       19.92       16.58      1.52 o
  -3   4   6      357.85      348.94      5.17 o
  -2   4   6        0.94        0.57      0.82 o
  -1   4   6      211.97      214.55      3.67 o
   0   4   6      348.21      370.45      5.99 o
   1   4   6       91.57       95.79      2.71 o
   2   4   6       11.60       12.01      1.99 o
   3   4   6       23.08       27.62      5.84 o
   4   4   6        2.11        0.27      4.59 o
  -4   5   6        5.17        4.90      1.24 o
  -3   5   6        0.81        0.43      1.07 o
  -2   5   6        0.10       -0.29      0.89 o
  -1   5   6       62.68       62.15      2.24 o
   0   5   6      357.17      361.27      6.09 o
   1   5   6       46.23       46.93      2.14 o
   2   5   6        0.13       -0.90      1.66 o
   3   5   6        2.14       -2.45      2.47 o
   4   5   6        0.09        0.93      4.12 o
  -4   6   6       63.66       54.87      2.53 o
  -3   6   6      139.39      140.33      3.81 o
  -2   6   6       24.56       30.07      1.93 o
  -1   6   6       45.83       51.49      2.04 o
   0   6   6       20.87       19.89      1.98 o
   1   6   6       46.78       46.00      2.31 o
   2   6   6       14.44       21.80      3.02 o
   3   6   6        1.65        0.07      2.78 o
  -4   7   6        0.27        0.75      1.49 o
  -3   7   6        2.22        3.44      1.50 o
  -2   7   6       13.76       12.37      1.45 o
  -1   7   6      716.09      754.58      9.76 o
   0   7   6        0.08       -1.10      1.10 o
   1   7   6        0.75       -1.57      1.57 o
   2   7   6       83.14       82.95      4.56 o
   3   7   6        1.71        4.37      3.22 o
  -4   8   6       12.46        4.70      1.78 o
  -3   8   6        5.88        5.18      1.64 o
  -2   8   6       14.75       26.70      3.53 o
  -1   8   6       21.90       18.97      1.77 o
   0   8   6       22.89       20.90      2.09 o
   1   8   6        4.40       -0.09      2.00 o
   2   8   6       24.68       15.98      2.99 o
   3   8   6        1.24        5.21      3.42 o
  -4   9   6        0.14        1.39      2.10 o
  -3   9   6        7.40        5.90      2.09 o
  -2   9   6       66.94       56.64      3.37 o
  -1   9   6       40.90       50.64      3.01 o
   0   9   6       21.38       18.10      2.98 o
   1   9   6       54.91       49.60      4.40 o
   2   9   6        0.11        1.24      2.39 o
   3   9   6        1.97        0.19      5.25 o
  -4  10   6        0.01       -2.19      2.19 o
  -3  10   6        1.52        0.64      2.16 o
  -2  10   6        2.17       -1.71      3.08 o
  -1  10   6        1.16        3.29      2.15 o
   0  10   6       29.91       29.60      4.93 o
   1  10   6       41.46       36.01      5.08 o
   2  10   6       10.80        8.52      3.46 o
  -4  11   6        0.00       -1.24      2.34 o
  -3  11   6        1.17       -1.43      2.80 o
  -2  11   6        6.49        5.28      2.72 o
  -1  11   6        3.20        7.43      3.32 o
   0  11   6       10.89       10.69      3.20 o
   1  11   6       32.77       37.83      5.46 o
   2  11   6        2.96       -2.52      3.70 o
  -3  12   6        0.00       -1.51      2.61 o
  -2  12   6        0.31       -0.56      2.91 o
  -1  12   6        0.26       -2.80      2.80 o
   0  12   6        0.39        1.21      2.80 o
   1  12   6        0.30       -3.29      3.29 o
   2  12   6        1.64       -4.55      4.55 o
  -3  13   6        0.00       -0.98      4.42 o
  -2  13   6        0.00        2.65      3.49 o
  -1  13   6        0.56       -3.11      3.11 o
   0  13   6        0.46       -1.01      5.41 o
   1  13   6        0.06       -3.50      3.81 o
  -2  14   6        0.08        2.57      3.69 o
  -1  14   6        0.15        0.51      3.63 o
   0  14   6        0.00        7.86      6.31 o
   1  14   6        9.00        6.99      4.59 o
  -2  15   6        0.24       -2.60      3.98 o
  -1  15   6        1.91       -2.99      3.97 o
   0  15   6        3.41       -2.10      6.34 o
   0 -16   7        2.83        7.67      6.42 o
   1 -16   7        0.09        9.07      6.31 o
   2 -16   7        1.84        0.80      3.87 o
  -1 -15   7        5.92        9.65      4.71 o
   0 -15   7        0.38        4.51      5.57 o
   1 -15   7        1.59        4.44      3.63 o
   2 -15   7        5.67        1.27      7.06 o
  -2 -14   7       10.58       14.40      7.12 o
  -1 -14   7        0.42        2.24      3.84 o
   0 -14   7       37.97       32.16      5.47 o
   1 -14   7        3.21        2.75      3.62 o
   2 -14   7        0.03       -2.97      3.17 o
   3 -14   7        1.92        4.21      3.88 o
  -2 -13   7        2.66       -1.56      5.02 o
  -1 -13   7        1.14        3.61      5.60 o
   0 -13   7       28.45       23.67      3.85 o
   1 -13   7       44.32       40.52      5.35 o
   2 -13   7        0.58       -2.94      2.94 o
   3 -13   7        2.87        6.97      3.10 o
  -2 -12   7        3.23       -0.27      4.63 o
  -1 -12   7        8.99       10.21      3.84 o
   0 -12   7      117.33      103.71      5.88 o
   1 -12   7        1.67        0.99      2.74 o
   2 -12   7       30.84       29.24      3.87 o
   3 -12   7       68.48       77.92      5.19 o
  -3 -11   7        5.58        4.10      3.88 o
  -2 -11   7        5.47        6.01      3.10 o
  -1 -11   7       49.51       47.37      4.48 o
   0 -11   7       58.16       55.55      4.45 o
   1 -11   7       49.61       53.35      4.18 o
   2 -11   7       64.26       63.58      7.00 o
   3 -11   7        0.30        1.13      2.39 o
  -3 -10   7        0.15       -0.44      2.57 o
  -2 -10   7       26.57       32.80      5.41 o
  -1 -10   7      169.51      152.67      6.69 o
   0 -10   7       40.12       35.90      3.53 o
   1 -10   7       15.48       18.69      2.49 o
   2 -10   7      185.17      194.07      7.59 o
   3 -10   7      174.03      183.85      6.05 o
   4 -10   7        5.72        5.95      2.54 o
  -3  -9   7        0.02        2.12      2.73 o
  -2  -9   7       33.00       29.75      3.37 o
  -1  -9   7       55.06       42.19      3.12 o
   0  -9   7       62.35       65.85      2.89 o
   1  -9   7       88.11       85.91      3.51 o
   2  -9   7       34.05       35.99      2.72 o
   3  -9   7       89.01       89.34      4.26 o
   4  -9   7       11.36       12.96      2.64 o
  -4  -8   7        1.04        8.21      6.42 o
  -3  -8   7       64.22       68.36      4.36 o
  -2  -8   7       29.94       32.62      3.23 o
  -1  -8   7       23.71       33.83      2.31 o
   0  -8   7        0.44        1.54      1.25 o
   1  -8   7       10.06        8.24      1.91 o
   2  -8   7      148.09      166.11      5.24 o
   3  -8   7       31.65       26.91      2.84 o
   4  -8   7        0.92       -2.53      2.53 o
  -4  -7   7        4.72        2.02      5.45 o
  -3  -7   7      139.77      140.93      5.54 o
  -2  -7   7        3.20        4.74      1.96 o
  -1  -7   7       15.78       18.75      1.89 o
   0  -7   7       80.17       79.18      2.71 o
   1  -7   7       16.71       17.88      1.69 o
   2  -7   7        9.14        8.96      1.55 o
   3  -7   7       26.45       21.08      2.27 o
   4  -7   7        0.59        1.83      2.12 o
  -4  -6   7       23.51       18.40      5.05 o
  -3  -6   7       90.30       93.47      4.05 o
  -2  -6   7        0.04        2.01      1.44 o
  -1  -6   7      103.62      107.08      3.37 o
   0  -6   7       11.19        9.81      1.25 o
   1  -6   7      124.30      118.39      3.11 o
   2  -6   7        5.06        2.64      1.25 o
   3  -6   7        6.99        8.02      1.85 o
   4  -6   7        0.05       -1.16      2.63 o
  -4  -5   7       34.38       28.69      4.06 o
  -3  -5   7       71.01       75.58      5.24 o
  -2  -5   7        4.40        4.01      1.31 o
  -1  -5   7      190.20      181.95      3.83 o
   0  -5   7        1.73       -0.84      0.84 o
   1  -5   7       10.28       10.85      1.28 o
   2  -5   7       30.03       29.12      2.71 o
   3  -5   7       70.43       74.76      3.19 o
   4  -5   7        2.74       -0.49      2.29 o
  -4  -4   7       13.65       10.79      2.88 o
  -3  -4   7       24.70       26.29      2.14 o
  -2  -4   7       12.68       12.06      1.27 o
  -1  -4   7       56.79       60.90      2.06 o
   0  -4   7       71.07       68.23      2.13 o
   1  -4   7      106.98      107.91      2.47 o
   2  -4   7        0.33       -0.51      1.09 o
   3  -4   7        1.46        0.30      1.57 o
   4  -4   7        5.25        4.56      2.43 o
  -4  -3   7       11.89        7.00      2.58 o
  -3  -3   7        7.15        6.75      1.60 o
  -2  -3   7        4.74        3.28      0.98 o
  -1  -3   7      114.68      120.30      2.50 o
   0  -3   7      303.11      304.37      3.74 o
   1  -3   7      876.74     1012.56     11.15 o
   2  -3   7        1.54        0.18      1.07 o
   3  -3   7       40.16       41.84      2.64 o
   4  -3   7       39.46       39.01      3.74 o
  -4  -2   7        0.20       -0.97      2.94 o
  -3  -2   7       13.53       12.18      1.61 o
  -2  -2   7       66.68       67.37      1.89 o
  -1  -2   7      113.25      104.29      2.96 o
   0  -2   7      221.81      210.46      2.90 o
   1  -2   7        1.60       -0.50      0.75 o
   2  -2   7      104.27       96.59      2.80 o
   3  -2   7       59.71       53.17      3.37 o
   4  -2   7       35.17       35.68      3.37 o
  -4  -1   7        7.21        6.11      2.41 o
  -3  -1   7        0.10        0.07      1.23 o
  -2  -1   7       49.92       57.39      1.93 o
  -1  -1   7      326.69      322.96      4.19 o
   0  -1   7     3467.86     3672.50     28.56 o
   1  -1   7     1896.84     2136.96     19.07 o
   2  -1   7        9.37        7.69      1.32 o
   3  -1   7      249.34      251.50      6.14 o
   4  -1   7       12.07       15.76      3.57 o
  -4   0   7        0.55        0.87      1.81 o
  -3   0   7        0.33        0.44      1.34 o
  -2   0   7       17.93       18.70      1.62 o
  -1   0   7       22.37       20.51      1.14 o
   0   0   7        0.00       -0.61      0.72 o
   1   0   7      144.11      156.16      3.55 o
   2   0   7      125.82      119.58      2.99 o
   3   0   7      423.55      433.77      9.63 o
   4   0   7       15.29       16.43      3.04 o
  -4   1   7        4.00        3.76      1.68 o
  -3   1   7        2.10        2.48      1.68 o
  -2   1   7       43.85       45.18      1.43 o
  -1   1   7        0.68        1.96      0.64 o
   0   1   7     2142.79     2239.29     19.71 o
   1   1   7        9.99       12.75      1.14 o
   2   1   7        0.07       -0.42      1.13 o
   3   1   7        5.08        6.38      2.40 o
   4   1   7        0.85        0.96      2.61 o
  -4   2   7        0.15        0.90      1.28 o
  -3   2   7        2.17        1.44      1.10 o
  -2   2   7       41.99       40.14      1.47 o
  -1   2   7        0.34        1.48      0.97 o
   0   2   7      292.51      278.29      4.03 o
   1   2   7      107.04      105.57      2.68 o
   2   2   7      734.23      744.45     10.86 o
   3   2   7      386.41      376.66     11.76 o
   4   2   7        3.44        0.60      3.16 o
  -4   3   7        0.92        1.14      1.19 o
  -3   3   7       25.46       26.41      1.53 o
  -2   3   7       43.57       44.75      2.16 o
  -1   3   7        1.00        2.10      0.93 o
   0   3   7      260.71      242.26      3.92 o
   1   3   7       12.76       11.35      1.80 o
   2   3   7      785.34      719.18     13.06 o
   3   3   7       62.38       63.66      4.18 o
   4   3   7        0.05        0.35      3.20 o
  -4   4   7        0.95        2.61      1.14 o
  -3   4   7        5.06        4.11      1.39 o
  -2   4   7        3.49        2.84      1.02 o
  -1   4   7        9.10        8.00      1.16 o
   0   4   7       12.80       15.51      1.90 o
   1   4   7        4.13        3.26      1.28 o
   2   4   7      359.00      355.38      8.11 o
   3   4   7        0.17        2.19      2.34 o
   4   4   7        0.00       -3.50      3.56 o
  -4   5   7       88.20       79.72      2.98 o
  -3   5   7       35.47       34.81      2.13 o
  -2   5   7       31.69       35.08      1.74 o
  -1   5   7       69.96       71.04      2.29 o
   0   5   7       22.73       20.58      1.71 o
   1   5   7      209.41      208.04      4.25 o
   2   5   7       73.05       70.60      3.72 o
   3   5   7        1.87        2.05      3.60 o
  -4   6   7        1.15       -1.10      1.57 o
  -3   6   7        3.13        2.45      1.46 o
  -2   6   7        0.02        1.25      1.13 o
  -1   6   7       68.47       69.55      2.65 o
   0   6   7       11.69       10.71      1.71 o
   1   6   7       19.58       22.22      2.22 o
   2   6   7        4.11        2.45      2.37 o
   3   6   7       33.10       30.71      4.41 o
  -4   7   7       70.86       60.86      2.53 o
  -3   7   7        0.24       -1.38      1.38 o
  -2   7   7       28.41       28.12      2.67 o
  -1   7   7       54.71       61.83      2.49 o
   0   7   7        7.99        6.29      1.55 o
   1   7   7        4.61        1.92      2.85 o
   2   7   7       35.04       35.66      3.58 o
   3   7   7        4.26        8.37      5.15 o
  -4   8   7        0.08        0.03      1.46 o
  -3   8   7        0.25       -1.13      1.59 o
  -2   8   7        3.51        1.02      2.18 o
  -1   8   7        0.87       -0.54      1.49 o
   0   8   7        0.28       -1.51      1.51 o
   1   8   7        0.32       -0.32      1.80 o
   2   8   7        1.50        6.78      2.66 o
   3   8   7        1.36        3.46      3.89 o
  -4   9   7        5.67        3.14      2.49 o
  -3   9   7        4.95        3.85      1.92 o
  -2   9   7       17.10       12.36      2.34 o
  -1   9   7       39.06       43.60      3.73 o
   0   9   7        3.41        9.22      2.93 o
   1   9   7       60.15       60.68     12.18 o
   2   9   7        3.27        8.21      3.19 o
   3   9   7        3.78        1.28      5.64 o
  -4  10   7        0.00       -2.05      2.05 o
  -3  10   7        0.22        1.59      2.29 o
  -2  10   7        1.58        0.84      2.55 o
  -1  10   7       35.36       35.37      4.48 o
   0  10   7       39.24       38.74      6.13 o
   1  10   7        3.05        2.35      3.11 o
   2  10   7        8.06        4.01      3.77 o
  -3  11   7        0.08       -1.24      3.95 o
  -2  11   7        2.90        5.70      3.10 o
  -1  11   7        9.80       10.25      3.74 o
   0  11   7       31.04       30.16      4.01 o
   1  11   7        4.51        8.15      5.72 o
   2  11   7        0.00       -0.04      5.41 o
  -3  12   7        0.86        1.30      3.15 o
  -2  12   7        1.22       -0.86      4.40 o
  -1  12   7       10.34        5.74      5.25 o
   0  12   7       40.71       35.75      5.56 o
   1  12   7        3.07       -1.56      5.97 o
   2  12   7        2.46        1.01      5.53 o
  -3  13   7        1.02        2.75      3.66 o
  -2  13   7        0.54        4.28     10.18 o
  -1  13   7       12.43       14.89      4.41 o
   0  13   7        3.94        0.35      5.49 o
   1  13   7        0.17       -2.71      3.75 o
  -2  14   7        0.79        0.64      3.58 o
  -1  14   7        7.16        7.82      3.99 o
   0  14   7        1.86        7.94      6.69 o
  -1  15   7        2.40       -3.37      4.07 o
   0 -16   8       14.76       18.88      7.86 o
   1 -16   8        0.33        6.50      6.15 o
  -1 -15   8       45.94       65.18      7.51 o
   0 -15   8        0.63        2.26      4.98 o
   1 -15   8        5.00        3.83      4.02 o
   2 -15   8        0.00        5.67      4.21 o
  -2 -14   8        2.35        8.84      6.50 o
  -1 -14   8        8.47       13.71      4.46 o
   0 -14   8        1.58        0.60      3.58 o
   1 -14   8        4.00        7.60      3.74 o
   2 -14   8        0.01        1.36      5.27 o
  -2 -13   8       10.39       13.82      6.19 o
  -1 -13   8       12.25       22.05      5.03 o
   0 -13   8       51.12       44.70      9.38 o
   1 -13   8       29.12       24.85      4.94 o
   2 -13   8        1.04       -2.55      2.65 o
   3 -13   8       15.38       17.04      3.87 o
  -2 -12   8        3.26       -3.54      4.32 o
  -1 -12   8        4.48       -0.42      3.01 o
   0 -12   8       23.33       25.19      3.78 o
   1 -12   8        0.69       -1.40      2.90 o
   2 -12   8       32.88       28.30      6.51 o
   3 -12   8        3.09       -0.93      3.96 o
  -3 -11   8        0.07        6.21      4.18 o
  -2 -11   8        2.08       -0.86      3.48 o
  -1 -11   8       20.45       20.70      4.37 o
   0 -11   8       85.94       78.63     10.41 o
   1 -11   8        5.41        2.49      2.16 o
   2 -11   8       24.71       26.04      3.66 o
   3 -11   8       31.17       27.21      3.83 o
  -3 -10   8        1.51        8.41      5.57 o
  -2 -10   8        0.31       -1.41      2.44 o
  -1 -10   8        1.34        4.11      2.41 o
   0 -10   8        1.34       -0.42      1.82 o
   1 -10   8        7.58        8.31      2.19 o
   2 -10   8      152.13      150.39      5.77 o
   3 -10   8        0.90       -0.96      2.33 o
  -3  -9   8       16.02        9.59      3.89 o
  -2  -9   8        2.03        1.01      2.45 o
  -1  -9   8       57.02       52.39      3.34 o
   0  -9   8        0.03       -1.71      1.71 o
   1  -9   8        1.97        0.78      1.59 o
   2  -9   8       37.04       38.08      3.29 o
   3  -9   8        1.04       -1.40      2.14 o
   4  -9   8        0.54        1.53      2.67 o
  -3  -8   8        2.35       -1.29      3.15 o
  -2  -8   8       10.49        6.11      2.43 o
  -1  -8   8       22.97       27.27      2.24 o
   0  -8   8       77.33       76.92      2.77 o
   1  -8   8        0.03        0.01      1.61 o
   2  -8   8       58.03       61.23      3.25 o
   3  -8   8        0.02       -0.40      2.15 o
   4  -8   8        4.14        7.85      2.55 o
  -4  -7   8        1.92       -0.69      3.46 o
  -3  -7   8       31.77       37.47      3.40 o
  -2  -7   8       71.77       74.53      3.72 o
  -1  -7   8       32.87       39.04      2.31 o
   0  -7   8       65.60       67.27      2.44 o
   1  -7   8        1.04       -0.91      1.18 o
   2  -7   8        5.01        5.97      1.73 o
   3  -7   8        4.52        6.47      2.18 o
   4  -7   8        0.15       -0.41      2.19 o
  -4  -6   8       16.07        7.89      3.50 o
  -3  -6   8        3.24        1.50      2.17 o
  -2  -6   8        0.77       -0.70      1.43 o
  -1  -6   8        6.73        7.16      1.69 o
   0  -6   8      123.83      133.70      3.20 o
   1  -6   8        9.30        9.34      1.41 o
   2  -6   8       23.42       25.34      2.09 o
   3  -6   8        3.04        6.50      2.17 o
   4  -6   8       13.97       12.41      2.88 o
  -4  -5   8        0.41        0.10      2.95 o
  -3  -5   8       18.30       19.95      2.37 o
  -2  -5   8       36.20       43.11      2.66 o
  -1  -5   8        3.55        4.72      1.32 o
   0  -5   8       35.41       37.20      1.72 o
   1  -5   8       12.10       14.59      1.29 o
   2  -5   8       13.37       16.92      1.73 o
   3  -5   8        0.06       -0.64      1.57 o
   4  -5   8        1.50       -2.31      2.31 o
  -4  -4   8        9.92       14.59      3.56 o
  -3  -4   8        2.22        0.86      1.59 o
  -2  -4   8       55.37       56.27      1.99 o
  -1  -4   8      245.01      256.63      4.31 o
   0  -4   8       97.09      102.39      2.21 o
   1  -4   8       91.66       85.20      2.93 o
   2  -4   8        1.92        2.91      1.35 o
   3  -4   8        6.03        8.12      1.92 o
   4  -4   8        1.85        2.10      2.66 o
  -4  -3   8        1.72       -1.26      2.92 o
  -3  -3   8       30.30       32.34      2.14 o
  -2  -3   8      784.67      833.27     10.59 o
  -1  -3   8      651.20      666.16      7.61 o
   0  -3   8       93.06       88.47      2.02 o
   1  -3   8       37.61       41.06      1.98 o
   2  -3   8        0.23       -1.07      1.16 o
   3  -3   8        7.44        4.19      2.03 o
   4  -3   8        5.44        1.85      2.78 o
  -4  -2   8        0.22        0.36      2.16 o
  -3  -2   8       11.76        8.59      1.45 o
  -2  -2   8       31.31       33.23      1.42 o
  -1  -2   8      116.58      114.93      2.22 o
   0  -2   8       11.45       12.01      1.02 o
   1  -2   8       52.41       65.64      1.79 o
   2  -2   8       47.30       44.58      2.02 o
   3  -2   8        7.25        9.14      2.27 o
   4  -2   8        0.34       -0.03      2.30 o
  -4  -1   8        3.09        4.76      2.14 o
  -3  -1   8      101.79      104.72      3.61 o
  -2  -1   8      139.19      153.36      5.42 o
  -1  -1   8       61.86       62.52      1.94 o
   0  -1   8        1.61        0.99      0.76 o
   1  -1   8       78.66       73.47      2.10 o
   2  -1   8       20.17       19.24      1.63 o
   3  -1   8        0.45        0.97      2.04 o
   4  -1   8        7.13        8.50      2.80 o
  -4   0   8        0.63        1.89      1.63 o
  -3   0   8       20.69       22.19      1.96 o
  -2   0   8       61.89       64.73      2.28 o
  -1   0   8      425.70      445.59      5.42 o
   0   0   8     1439.39     1427.11     13.21 o
   1   0   8       11.58       12.27      1.27 o
   2   0   8       40.21       38.54      2.29 o
   3   0   8        3.38        3.37      2.17 o
   4   0   8        3.11        5.48      2.67 o
  -4   1   8        1.81        1.53      1.50 o
  -3   1   8        8.09        6.58      1.54 o
  -2   1   8        0.80        0.11      0.97 o
  -1   1   8       42.28       36.78      1.27 o
   0   1   8      115.19      102.78      2.26 o
   1   1   8       21.27       21.12      1.65 o
   2   1   8       64.47       59.82      2.56 o
   3   1   8        4.33        3.83      2.34 o
   4   1   8        5.42        8.40      4.21 o
  -4   2   8        3.50        3.03      1.47 o
  -3   2   8        2.16        2.47      1.77 o
  -2   2   8       28.19       33.46      1.46 o
  -1   2   8     1284.16     1342.39     14.85 o
   0   2   8       19.77       22.17      1.42 o
   1   2   8       36.98       32.33      1.83 o
   2   2   8      271.98      271.65      7.19 o
   3   2   8        5.03        4.36      2.42 o
   4   2   8        8.61        7.94      4.46 o
  -4   3   8        1.95        4.77      1.42 o
  -3   3   8        0.95        1.39      1.31 o
  -2   3   8        0.03        1.01      0.90 o
  -1   3   8       59.81       56.35      2.07 o
   0   3   8        0.01       -0.56      0.89 o
   1   3   8        1.31        3.82      1.32 o
   2   3   8       20.97       22.23      2.86 o
   3   3   8        4.10        5.15      2.49 o
   4   3   8        0.01        8.99      6.19 o
  -4   4   8        9.24        5.64      1.65 o
  -3   4   8        0.65        2.51      1.74 o
  -2   4   8       17.24       18.25      1.89 o
  -1   4   8       38.55       37.42      2.41 o
   0   4   8        1.84        4.05      1.10 o
   1   4   8        1.53        1.68      1.34 o
   2   4   8       65.72       64.67      3.50 o
   3   4   8        5.66        1.72      2.48 o
  -4   5   8        1.41        2.11      1.36 o
  -3   5   8        0.32        2.03      1.49 o
  -2   5   8       12.00       17.64      1.58 o
  -1   5   8       87.17      100.19      2.89 o
   0   5   8       83.08       80.95      3.05 o
   1   5   8        5.55        7.07      1.82 o
   2   5   8       97.97      105.61      4.46 o
   3   5   8        9.12       11.76      4.44 o
  -4   6   8       19.94       16.16      1.86 o
  -3   6   8        0.28       -1.10      1.46 o
  -2   6   8       13.63       12.81      1.72 o
  -1   6   8      131.79      154.95      5.90 o
   0   6   8       26.61       27.15      1.96 o
   1   6   8        4.18        3.55      1.87 o
   2   6   8       31.89       32.76      4.63 o
   3   6   8       10.78       13.18      3.70 o
  -4   7   8        0.90        1.00      1.54 o
  -3   7   8        0.07        1.93      2.07 o
  -2   7   8       30.13       30.24      3.12 o
  -1   7   8       53.89       55.85      3.29 o
   0   7   8       35.05       36.66      2.91 o
   1   7   8        3.45       -1.64      2.06 o
   2   7   8        1.58        0.68      2.78 o
   3   7   8        0.22       -0.50      4.07 o
  -4   8   8        7.87        7.38      1.97 o
  -3   8   8        0.00        1.27      1.75 o
  -2   8   8        5.22        5.69      2.08 o
  -1   8   8        3.87        3.69      1.80 o
   0   8   8        0.38       -2.09      2.09 o
   1   8   8        0.05       -0.01      2.11 o
   2   8   8        0.27        1.42      2.94 o
   3   8   8        1.48        0.08      5.22 o
  -4   9   8        1.01       -2.05      2.05 o
  -3   9   8       14.36       15.40      3.85 o
  -2   9   8      105.49      125.44      5.88 o
  -1   9   8        2.17        4.77      2.22 o
   0   9   8       13.30        8.79      4.72 o
   1   9   8       58.72       56.58      4.93 o
   2   9   8        0.04       -2.29      4.92 o
  -4  10   8        1.78       -3.88      3.88 o
  -3  10   8        2.00        4.08      2.54 o
  -2  10   8        2.67        7.06      2.81 o
  -1  10   8        5.12        3.00      4.69 o
   0  10   8       23.53       19.00      3.52 o
   1  10   8       16.65       12.79      3.48 o
   2  10   8        0.04        6.44      4.18 o
  -3  11   8       15.87       13.18      3.35 o
  -2  11   8        1.34        2.50      3.25 o
  -1  11   8        6.84        5.64      3.47 o
   0  11   8       26.44       29.51      5.24 o
   1  11   8        0.40        2.87      4.79 o
   2  11   8        1.58       -1.01      5.22 o
  -3  12   8        0.10       -0.93      3.14 o
  -2  12   8        0.01       -0.38      3.08 o
  -1  12   8       20.91       19.36      4.81 o
   0  12   8       17.05       11.56      6.23 o
   1  12   8        0.02        2.95      4.04 o
  -2  13   8        0.66        3.17      3.84 o
  -1  13   8        1.38       -2.07      3.51 o
   0  13   8        4.37        7.51      6.46 o
   1  13   8        0.03        5.95      4.72 o
  -2  14   8        0.61        1.94      3.94 o
  -1  14   8        1.69        2.03      4.08 o
   0  14   8        1.08       -5.37      5.37 o
   0 -16   9        0.24       -2.88      6.03 o
   1 -16   9        1.23       -3.00      5.76 o
  -1 -15   9        5.14        1.44      4.21 o
   0 -15   9        0.04       -3.66      5.18 o
   1 -15   9        0.02        5.76      4.16 o
   2 -15   9        5.91        5.59      4.05 o
  -1 -14   9        6.47        7.92      4.40 o
   0 -14   9        1.09        6.37      6.93 o
   1 -14   9        1.97        1.90      3.87 o
   2 -14   9        1.61        2.70      3.84 o
  -2 -13   9        5.09        3.93      5.68 o
  -1 -13   9        1.01        1.81      4.46 o
   0 -13   9        2.18       -2.93      2.93 o
   1 -13   9       21.55       18.20      4.51 o
   2 -13   9        1.36        5.11      3.26 o
   3 -13   9        2.66        3.10      3.24 o
  -2 -12   9        1.27       -2.72      4.55 o
  -1 -12   9       78.02       66.33     12.98 o
   0 -12   9       28.77       31.59      4.40 o
   1 -12   9        0.05        4.66      3.43 o
   2 -12   9       10.66       11.71      3.23 o
   3 -12   9       11.87        7.81      3.37 o
  -3 -11   9        1.68       -0.39      5.22 o
  -2 -11   9        1.12       -1.87      4.51 o
  -1 -11   9       67.22       60.75      6.09 o
   0 -11   9      123.85      112.80      8.21 o
   1 -11   9        7.47       10.05      2.52 o
   2 -11   9       29.11       33.10      4.05 o
   3 -11   9        0.21       -2.40      2.58 o
  -3 -10   9        1.04       -3.15      3.15 o
  -2 -10   9       27.38       22.94      3.77 o
  -1 -10   9      126.33      115.61      7.68 o
   0 -10   9        0.05        2.80      2.43 o
   1 -10   9      177.29      163.28      5.88 o
   2 -10   9      344.65      362.17     10.40 o
   3 -10   9       40.14       32.49      4.76 o
  -3  -9   9        0.33        1.07      3.39 o
  -2  -9   9       76.99       72.56      6.89 o
  -1  -9   9       48.14       36.84      3.78 o
   0  -9   9        0.42       -0.54      1.68 o
   1  -9   9      399.34      380.33      9.74 o
   2  -9   9       33.74       32.39      3.98 o
   3  -9   9       33.35       41.47      3.61 o
   4  -9   9        0.97        2.50      2.70 o
  -3  -8   9        0.00        0.70      3.34 o
  -2  -8   9      106.56      100.40      4.93 o
  -1  -8   9       11.63        7.14      2.31 o
   0  -8   9       22.76       26.54      2.05 o
   1  -8   9      687.91      699.89     12.08 o
   2  -8   9      691.08      685.51     13.08 o
   3  -8   9        5.09        3.29      2.33 o
   4  -8   9        0.53       -1.99      4.99 o
  -4  -7   9        3.27        2.53      3.91 o
  -3  -7   9        2.95        2.20      2.93 o
  -2  -7   9       43.45       43.31      3.55 o
  -1  -7   9        2.41        3.62      1.57 o
   0  -7   9      244.04      231.97      4.35 o
   1  -7   9       20.64       20.22      1.89 o
   2  -7   9      311.48      322.97      7.08 o
   3  -7   9       16.12       17.19      2.69 o
   4  -7   9        8.39        8.65      3.06 o
  -4  -6   9       21.22       21.37      6.71 o
  -3  -6   9       12.49       11.93      3.30 o
  -2  -6   9       34.69       32.81      3.19 o
  -1  -6   9        0.00       -0.86      1.33 o
   0  -6   9        1.00        0.17      1.11 o
   1  -6   9      252.90      256.50      4.95 o
   2  -6   9        2.71       -0.72      1.85 o
   3  -6   9        1.21        0.46      2.14 o
   4  -6   9        2.39        6.36      2.86 o
  -4  -5   9       34.91       35.49      4.48 o
  -3  -5   9        5.05        5.91      2.65 o
  -2  -5   9       52.41       50.57      3.37 o
  -1  -5   9       19.19       15.96      1.60 o
   0  -5   9        6.05        3.36      1.03 o
   1  -5   9        3.37        1.65      1.17 o
   2  -5   9        3.68        1.62      1.55 o
   3  -5   9        2.86        2.64      2.08 o
   4  -5   9        2.59       -0.05      3.18 o
  -4  -4   9       26.57       27.02      3.97 o
  -3  -4   9        0.04       -0.47      2.06 o
  -2  -4   9       10.88       11.61      1.30 o
  -1  -4   9       16.69       21.24      1.62 o
   0  -4   9       80.63       78.72      2.01 o
   1  -4   9       97.44       94.68      2.94 o
   2  -4   9       42.45       40.94      2.48 o
   3  -4   9        0.07        2.41      2.54 o
   4  -4   9        4.42        4.48      2.79 o
  -4  -3   9       10.30       13.68      2.91 o
  -3  -3   9        4.65        2.52      2.16 o
  -2  -3   9       13.22       12.21      1.16 o
  -1  -3   9       88.82       92.13      2.26 o
   0  -3   9       69.39       68.43      1.85 o
   1  -3   9      123.93      129.83      3.16 o
   2  -3   9      143.06      135.20      3.45 o
   3  -3   9       11.41       10.22      2.51 o
   4  -3   9        0.69       -1.99      2.68 o
  -4  -2   9       10.48        6.72      3.85 o
  -3  -2   9        0.28        1.06      1.67 o
  -2  -2   9       33.77       33.04      1.95 o
  -1  -2   9        0.52       -0.66      0.66 o
   0  -2   9      153.15      162.35      2.76 o
   1  -2   9        0.84        2.52      1.08 o
   2  -2   9       26.90       33.55      1.99 o
   3  -2   9       18.34       20.39      2.76 o
   4  -2   9        3.77        5.19      2.92 o
  -4  -1   9        0.21        2.44      2.11 o
  -3  -1   9        1.17       -0.88      1.59 o
  -2  -1   9        6.61        5.85      1.32 o
  -1  -1   9        6.93        5.87      1.01 o
   0  -1   9      760.88      852.40      9.75 o
   1  -1   9      144.49      149.78      3.33 o
   2  -1   9      222.07      215.95      5.02 o
   3  -1   9       39.90       37.58      3.56 o
   4  -1   9        1.85        3.42      2.97 o
  -4   0   9        0.96        2.20      1.98 o
  -3   0   9       20.66       26.45      2.18 o
  -2   0   9        0.07       -0.75      0.90 o
  -1   0   9      215.53      215.00      3.99 o
   0   0   9       37.99       42.87      1.58 o
   1   0   9      191.07      185.12      3.72 o
   2   0   9      260.86      254.32      6.06 o
   3   0   9       35.37       36.88      3.50 o
   4   0   9        0.27       -2.94      2.95 o
  -4   1   9        0.21        1.79      1.68 o
  -3   1   9        9.47        6.89      1.72 o
  -2   1   9        0.71        0.59      1.07 o
  -1   1   9     1300.54     1338.61     14.64 o
   0   1   9      136.97      160.32      3.19 o
   1   1   9       14.66       14.85      1.58 o
   2   1   9      321.09      316.58      7.02 o
   3   1   9       34.87       44.99      3.81 o
   4   1   9        0.32       -0.80      3.76 o
  -4   2   9        0.44        0.96      1.51 o
  -3   2   9        0.04        0.49      1.41 o
  -2   2   9        2.63        2.10      1.17 o
  -1   2   9       39.89       43.71      1.74 o
   0   2   9       38.00       44.15      1.90 o
   1   2   9      204.38      200.41      4.02 o
   2   2   9      764.51      790.17     13.13 o
   3   2   9        0.53        0.81      2.43 o
   4   2   9        9.71       11.13      4.53 o
  -4   3   9        0.08       -0.43      1.43 o
  -3   3   9        6.85        9.84      1.63 o
  -2   3   9       17.60       19.99      1.45 o
  -1   3   9       93.39       95.23      3.10 o
   0   3   9       21.53       22.81      1.60 o
   1   3   9       29.13       28.12      2.03 o
   2   3   9       19.01       23.37      3.13 o
   3   3   9        0.37        0.78      2.52 o
  -4   4   9        0.00        0.42      1.69 o
  -3   4   9       10.48       14.30      2.28 o
  -2   4   9        0.07       -0.35      1.21 o
  -1   4   9      182.57      187.30      4.30 o
   0   4   9        8.11        4.35      1.28 o
   1   4   9     1127.55     1118.81     14.10 o
   2   4   9      345.30      354.11      8.82 o
   3   4   9       15.41       15.46      3.65 o
  -4   5   9        8.64        7.98      1.66 o
  -3   5   9        0.01        0.54      1.55 o
  -2   5   9        3.18        4.00      1.79 o
  -1   5   9       13.75       16.41      1.61 o
   0   5   9       88.02       94.39      2.87 o
   1   5   9      666.94      635.75     10.61 o
   2   5   9       56.66       61.11      4.16 o
   3   5   9        0.00       -2.34      3.88 o
  -4   6   9        1.25        1.67      1.57 o
  -3   6   9        0.03        0.80      1.60 o
  -2   6   9        0.69       -1.60      1.60 o
  -1   6   9       23.69       25.50      2.09 o
   0   6   9       78.74       75.93      3.02 o
   1   6   9      358.18      346.08      9.81 o
   2   6   9       15.53       16.95      3.15 o
   3   6   9        4.39        2.29      3.27 o
  -4   7   9        4.31        2.49      1.81 o
  -3   7   9        6.39        3.12      1.83 o
  -2   7   9        2.49        5.38      1.94 o
  -1   7   9        0.17        0.51      1.76 o
   0   7   9       32.97       35.41      3.20 o
   1   7   9       38.79       36.69      3.45 o
   2   7   9        1.26        6.35      3.54 o
   3   7   9        0.73        3.07      5.41 o
  -4   8   9        0.09        0.12      2.20 o
  -3   8   9        0.61        0.95      2.20 o
  -2   8   9       37.82       37.54      3.69 o
  -1   8   9        6.39        6.87      2.61 o
   0   8   9        0.53       -2.17      2.63 o
   1   8   9        1.48        2.12      3.42 o
   2   8   9       16.10       11.28      4.36 o
  -4   9   9        0.10       -1.65      2.77 o
  -3   9   9        5.24        0.93      2.38 o
  -2   9   9        8.62        4.79      2.74 o
  -1   9   9        7.85        6.51      3.22 o
   0   9   9        6.83        9.44      3.00 o
   1   9   9        5.23        9.92      3.29 o
   2   9   9        0.64        3.00      3.75 o
  -3  10   9        3.78        3.59      3.59 o
  -2  10   9        0.37       -2.57      2.67 o
  -1  10   9        0.05       -2.46      2.80 o
   0  10   9       10.18       10.99      3.98 o
   1  10   9        1.58       -1.60      2.72 o
   2  10   9        3.12        4.36      5.29 o
  -3  11   9        4.24        6.40      4.26 o
  -2  11   9        0.70        0.82      3.20 o
  -1  11   9        1.19        1.76      3.41 o
   0  11   9        4.96        5.80      3.86 o
   1  11   9        0.92       -1.14      3.20 o
  -3  12   9        0.90       -2.77      3.95 o
  -2  12   9        2.68       -1.07      4.67 o
  -1  12   9       22.84       18.87      4.83 o
   0  12   9        0.00       18.22      7.24 o
   1  12   9        4.72        6.40      4.79 o
  -2  13   9        2.95        2.45      3.83 o
  -1  13   9        2.45        7.31      5.04 o
   0  13   9        2.28       -0.08      5.80 o
  -1  14   9        7.34       -3.80      4.13 o
  -1 -15  10        0.08       -3.39      4.05 o
   0 -15  10        2.27        4.67      5.84 o
   1 -15  10        0.57        3.11      6.11 o
   2 -15  10        0.05        3.82      4.28 o
  -1 -14  10       25.07       27.55      8.35 o
   0 -14  10        5.92        1.75      5.14 o
   1 -14  10        0.02       -0.15      3.56 o
   2 -14  10        2.71        2.19      3.87 o
  -2 -13  10       36.26       43.20      9.22 o
  -1 -13  10        0.13       -0.05      5.76 o
   0 -13  10        1.92        1.37      3.80 o
   1 -13  10        0.84       -2.26     10.12 o
   2 -13  10        5.81        7.77      4.10 o
  -2 -12  10        9.26       16.11      6.46 o
  -1 -12  10        0.21       -2.75      2.75 o
   0 -12  10       23.10       15.37      4.38 o
   1 -12  10        2.91        2.08      3.34 o
   2 -12  10        0.15       -0.56      2.89 o
   3 -12  10        1.57        1.94      3.20 o
  -3 -11  10        4.70       -4.90      4.90 o
  -2 -11  10        1.93        0.16      4.79 o
  -1 -11  10       52.20       46.12      9.69 o
   0 -11  10       60.93       55.24      4.77 o
   1 -11  10       17.05       16.47      3.07 o
   2 -11  10       29.53       23.55      3.90 o
   3 -11  10        3.88       -2.66      2.83 o
  -3 -10  10        0.24       -2.40      3.33 o
  -2 -10  10        0.20       -1.02      3.12 o
  -1 -10  10       89.34       71.52      5.97 o
   0 -10  10        5.40        9.58      5.36 o
   1 -10  10       42.90       40.90      3.62 o
   2 -10  10        2.93       -2.50      2.50 o
   3 -10  10        1.38        0.98      2.85 o
  -3  -9  10        1.81       -3.11      3.11 o
  -2  -9  10        0.49       -2.38      2.38 o
  -1  -9  10       48.53       47.77      4.24 o
   0  -9  10        1.04       -1.45      1.74 o
   1  -9  10       13.00       11.09      2.61 o
   2  -9  10        1.89       -1.49      2.45 o
   3  -9  10        1.64       -2.56      2.56 o
  -3  -8  10        0.38        1.36      3.34 o
  -2  -8  10       40.58       42.03      3.80 o
  -1  -8  10        1.90        0.16      1.82 o
   0  -8  10        1.04       -0.40      1.75 o
   1  -8  10      269.80      278.43      6.86 o
   2  -8  10        4.94        2.07      2.31 o
   3  -8  10        0.34        3.50      5.66 o
  -3  -7  10        5.01        5.85      3.23 o
  -2  -7  10       80.22       69.31      4.89 o
  -1  -7  10        1.38       -0.30      1.50 o
   0  -7  10       46.50       44.08      2.39 o
   1  -7  10        0.57        2.80      1.55 o
   2  -7  10        0.20        0.68      2.19 o
   3  -7  10        1.59        3.45      2.43 o
   4  -7  10        0.27        0.96      2.87 o
  -4  -6  10        0.26       -4.59      4.86 o
  -3  -6  10        0.66       -1.21      2.80 o
  -2  -6  10        4.42        3.20      1.99 o
  -1  -6  10        8.62       10.07      2.22 o
   0  -6  10        2.82        4.65      1.26 o
   1  -6  10       46.80       37.44      2.29 o
   2  -6  10        6.54        0.44      2.08 o
   3  -6  10        8.08       12.62      2.73 o
   4  -6  10       11.88       10.29      3.30 o
  -4  -5  10        2.71        4.03      3.32 o
  -3  -5  10       33.13       34.60      4.06 o
  -2  -5  10        1.29        2.88      1.46 o
  -1  -5  10       73.20       70.07      3.32 o
   0  -5  10        3.08        5.07      1.19 o
   1  -5  10        4.67        5.11      1.42 o
   2  -5  10       74.49       78.35      3.78 o
   3  -5  10        0.45        0.76      2.12 o
   4  -5  10       12.72        8.73      3.47 o
  -4  -4  10        0.00       -2.01      2.98 o
  -3  -4  10        0.01       -1.47      2.19 o
  -2  -4  10        0.37        0.66      1.16 o
  -1  -4  10       24.88       33.20      1.64 o
   0  -4  10       22.47       22.62      1.53 o
   1  -4  10       51.18       48.12      2.55 o
   2  -4  10        1.44        3.23      2.06 o
   3  -4  10       29.52       31.61      3.61 o
   4  -4  10        2.54        6.27      3.13 o
  -4  -3  10        0.40        4.41      2.89 o
  -3  -3  10       43.28       51.33      3.60 o
  -2  -3  10       21.30       20.11      1.86 o
  -1  -3  10       75.93       76.71      2.14 o
   0  -3  10        0.87        0.52      0.91 o
   1  -3  10       33.46       32.41      1.96 o
   2  -3  10       16.63       16.43      1.92 o
   3  -3  10       12.52       12.02      2.66 o
   4  -3  10        6.38        8.94      3.34 o
  -4  -2  10        0.14       -0.85      3.08 o
  -3  -2  10        3.77        4.89      2.00 o
  -2  -2  10      200.33      215.20      5.96 o
  -1  -2  10        7.02        6.73      1.26 o
   0  -2  10        2.91        2.08      0.93 o
   1  -2  10        7.89        6.50      1.31 o
   2  -2  10        4.71        4.72      1.70 o
   3  -2  10        4.37        4.56      3.24 o
   4  -2  10        6.70        0.48      3.32 o
  -4  -1  10       22.88       20.60      2.83 o
  -3  -1  10      156.66      170.81      6.56 o
  -2  -1  10       25.27       23.24      2.02 o
  -1  -1  10        1.55        0.82      1.07 o
   0  -1  10       52.75       57.96      1.93 o
   1  -1  10        6.90        6.59      1.38 o
   2  -1  10       23.35       26.48      2.55 o
   3  -1  10       17.98       17.64      2.98 o
   4  -1  10        0.14       -2.99      2.99 o
  -4   0  10        1.28       -0.29      2.05 o
  -3   0  10       16.21       15.87      2.21 o
  -2   0  10        0.10       -0.93      1.22 o
  -1   0  10      252.26      271.78      4.82 o
   0   0  10        0.17       -0.87      0.87 o
   1   0  10       43.02       41.46      2.09 o
   2   0  10       37.69       38.01      3.00 o
   3   0  10        2.04        0.57      2.32 o
   4   0  10       19.77       23.90      4.29 o
  -4   1  10       29.81       31.59      2.85 o
  -3   1  10        0.64        2.22      1.69 o
  -2   1  10        4.71        4.70      1.17 o
  -1   1  10       24.01       24.73      1.43 o
   0   1  10       72.64       74.56      2.28 o
   1   1  10       24.87       26.94      1.91 o
   2   1  10       10.84       14.26      2.28 o
   3   1  10        9.49        7.85      2.75 o
  -4   2  10        2.23        2.29      1.93 o
  -3   2  10        7.72        8.16      1.82 o
  -2   2  10      305.25      339.01      9.97 o
  -1   2  10      482.94      485.74      8.07 o
   0   2  10       80.05       70.42      2.27 o
   1   2  10      132.19      125.08      3.64 o
   2   2  10       20.01       21.35      3.43 o
   3   2  10        4.95        2.70      2.58 o
  -4   3  10        0.56        0.22      1.57 o
  -3   3  10        1.14        0.51      1.52 o
  -2   3  10        7.33        9.25      1.35 o
  -1   3  10       13.27       12.61      1.58 o
   0   3  10        2.49        3.28      1.23 o
   1   3  10      182.57      187.71      4.28 o
   2   3  10        4.18        5.31      2.08 o
   3   3  10       11.13        6.82      3.84 o
  -4   4  10        0.22       -1.81      1.81 o
  -3   4  10        0.20       -0.02      1.54 o
  -2   4  10      214.46      224.80      5.32 o
  -1   4  10        1.04        0.64      1.30 o
   0   4  10        1.53       -0.11      1.23 o
   1   4  10      269.79      284.11      6.24 o
   2   4  10       17.21       22.24      3.36 o
   3   4  10       28.99       29.14      4.74 o
  -4   5  10        0.01        2.14      1.70 o
  -3   5  10        4.73        3.60      1.90 o
  -2   5  10        1.85       -1.57      1.74 o
  -1   5  10        0.57        0.61      1.32 o
   0   5  10       11.90       13.35      1.72 o
   1   5  10       12.37       11.03      2.27 o
   2   5  10        3.94       -1.83      2.13 o
   3   5  10        0.64       -0.98      3.10 o
  -4   6  10        0.00        1.60      1.93 o
  -3   6  10        0.02       -0.12      1.74 o
  -2   6  10        0.05       -0.11      1.87 o
  -1   6  10        5.77        5.18      1.73 o
   0   6  10        3.26        8.75      2.04 o
   1   6  10       12.25        9.95      2.74 o
   2   6  10        3.89        7.71      2.69 o
   3   6  10        9.82       -4.71      5.96 o
  -4   7  10        0.41        1.25      2.22 o
  -3   7  10        0.00       -2.82      2.82 o
  -2   7  10        8.91       10.05      2.73 o
  -1   7  10       82.63       81.18      4.99 o
   0   7  10       37.12       39.72      3.36 o
   1   7  10       45.80       37.13      4.17 o
   2   7  10       13.33       14.95      7.01 o
   3   7  10        6.69       12.69      6.93 o
  -4   8  10        0.02       -2.26      2.26 o
  -3   8  10        2.55        5.41      2.63 o
  -2   8  10        5.64        6.10      2.72 o
  -1   8  10        4.23        4.90      3.86 o
   0   8  10        0.08        0.59      2.99 o
   1   8  10        5.58        5.90      3.67 o
   2   8  10       18.47       20.61      4.84 o
  -3   9  10        6.85        0.33      4.25 o
  -2   9  10        0.18        3.95      3.12 o
  -1   9  10        0.34       -2.09      2.93 o
   0   9  10        9.03        4.03      3.52 o
   1   9  10        2.73        0.85      2.72 o
   2   9  10        0.70       -0.30      3.77 o
  -3  10  10        0.03       -1.98      2.88 o
  -2  10  10        2.35       -1.94      2.81 o
  -1  10  10        2.44        9.71      3.80 o
   0  10  10        0.00        1.40      3.21 o
   1  10  10        1.50       -1.19      2.90 o
   2  10  10        0.21       -3.00      5.45 o
  -3  11  10        5.48       10.78      3.99 o
  -2  11  10        0.23        1.01      3.40 o
  -1  11  10        9.19        9.86      4.18 o
   0  11  10        4.56        6.31      6.03 o
   1  11  10        0.14       -0.54      3.26 o
  -2  12  10        4.09        7.68      4.02 o
  -1  12  10        9.45       11.91      4.55 o
   0  12  10        3.23       -0.78      6.07 o
   1  12  10        0.46        2.76      4.36 o
  -2  13  10        0.38        3.07      4.23 o
  -1  13  10        1.19       -0.23      4.14 o
   0  13  10        0.22       -0.58      6.27 o
   0 -15  11        0.06       -2.49      4.87 o
   1 -15  11        0.90       -4.36      5.33 o
  -1 -14  11        0.63       -0.26      3.96 o
   0 -14  11        5.24        8.25      5.92 o
   1 -14  11        0.22        2.45      3.91 o
   2 -14  11        0.71       -3.72      3.72 o
  -2 -13  11        8.08        8.13      6.97 o
  -1 -13  11        0.24        4.47      3.74 o
   0 -13  11        3.81        7.20      4.17 o
   1 -13  11        8.94       11.55      4.53 o
   2 -13  11        1.22        1.89      3.99 o
  -2 -12  11        2.23       -0.51      4.87 o
  -1 -12  11        3.04        2.10      5.53 o
   0 -12  11        0.29       -3.05      3.05 o
   1 -12  11       14.13       20.30      4.84 o
   2 -12  11       10.91       25.89      5.08 o
   3 -12  11        0.09       -2.03      3.17 o
  -2 -11  11        1.03        2.92      4.98 o
  -1 -11  11        0.38       -1.28      3.06 o
   0 -11  11       38.24       42.45      5.28 o
   1 -11  11       16.70       25.35      6.03 o
   2 -11  11        1.43       -1.11      2.87 o
   3 -11  11        1.18        0.10      3.15 o
  -3 -10  11        0.93        3.65      4.13 o
  -2 -10  11       69.17       65.95      6.81 o
  -1 -10  11       35.76       37.53      8.08 o
   0 -10  11        1.80       -2.21      2.25 o
   1 -10  11       52.44       53.78      4.12 o
   2 -10  11        9.67        6.60      3.02 o
   3 -10  11        1.08       -1.72      3.08 o
  -3  -9  11        2.49        3.01      4.38 o
  -2  -9  11       37.07       37.89      5.78 o
  -1  -9  11       79.62       80.17      5.35 o
   0  -9  11       53.88       54.46      4.42 o
   1  -9  11       54.45       57.63      4.01 o
   2  -9  11        0.08        1.14      2.58 o
   3  -9  11        0.43        4.39      2.91 o
  -3  -8  11       28.86       25.77      6.25 o
  -2  -8  11       26.06       26.77      4.24 o
  -1  -8  11        1.89        1.68      2.43 o
   0  -8  11      468.55      433.87      8.91 o
   1  -8  11      848.12      869.99     15.98 o
   2  -8  11       38.25       33.59      7.34 o
   3  -8  11       20.82       27.04      3.94 o
  -3  -7  11       28.28       33.63      4.55 o
  -2  -7  11        4.45        6.60      2.46 o
  -1  -7  11        0.10       -1.21      1.73 o
   0  -7  11      735.05      714.12     10.34 o
   1  -7  11      223.58      233.52      6.98 o
   2  -7  11      105.34      112.30      5.73 o
   3  -7  11        5.37        4.64      2.78 o
  -4  -6  11        5.01        7.16      3.84 o
  -3  -6  11       11.70       14.90      4.39 o
  -2  -6  11        0.06       -1.88      1.88 o
  -1  -6  11        0.01        0.06      1.47 o
   0  -6  11     1270.02     1275.79     14.78 o
   1  -6  11     1107.50     1066.75     14.87 o
   2  -6  11        4.26        4.75      3.23 o
   3  -6  11        8.10        5.68      2.75 o
  -4  -5  11        0.08       -1.18      3.17 o
  -3  -5  11        2.66       -0.12      2.83 o
  -2  -5  11        1.80        1.79      1.29 o
  -1  -5  11      218.65      220.17      4.27 o
   0  -5  11        0.01       -0.14      1.21 o
   1  -5  11      565.11      554.78      8.52 o
   2  -5  11        9.19        4.39      2.26 o
   3  -5  11       71.49       88.21      5.32 o
   4  -5  11        1.63        1.33      3.12 o
  -4  -4  11        1.50        1.72      3.12 o
  -3  -4  11       14.63       17.01      4.55 o
  -2  -4  11       43.34       49.97      6.34 o
  -1  -4  11       83.38       80.85      2.41 o
   0  -4  11      164.74      169.27      3.93 o
   1  -4  11       37.36       41.83      2.49 o
   2  -4  11        2.30        0.56      1.81 o
   3  -4  11       45.48       40.08      8.27 o
   4  -4  11        3.54        2.31      3.10 o
  -4  -3  11        0.69        0.37      2.96 o
  -3  -3  11        8.49       10.36      2.65 o
  -2  -3  11        1.59        1.73      1.65 o
  -1  -3  11       37.14       38.04      1.68 o
   0  -3  11       52.84       52.67      2.09 o
   1  -3  11      147.06      141.59      3.78 o
   2  -3  11        5.36        6.48      2.00 o
   3  -3  11       19.30       19.42      3.07 o
   4  -3  11        0.44        1.35      3.16 o
  -4  -2  11        0.07       -0.12      2.63 o
  -3  -2  11       13.49       16.28      2.73 o
  -2  -2  11        0.41       -0.03      1.48 o
  -1  -2  11        9.67       11.35      1.56 o
   0  -2  11      359.19      355.54      5.52 o
   1  -2  11        3.11        2.06      1.29 o
   2  -2  11        0.14        0.62      1.72 o
   3  -2  11       42.77       44.43      3.86 o
   4  -2  11        3.74        7.59      6.11 o
  -4  -1  11        0.93        0.36      2.35 o
  -3  -1  11        0.34        0.70      2.09 o
  -2  -1  11        1.08        2.20      1.59 o
  -1  -1  11       34.81       37.48      1.99 o
   0  -1  11       49.85       56.20      2.02 o
   1  -1  11      161.61      154.93      6.79 o
   2  -1  11       49.29       55.42      3.27 o
   3  -1  11       27.83       26.72      3.43 o
  -4   0  11        3.54        0.75      2.29 o
  -3   0  11        4.11        1.47      1.87 o
  -2   0  11       36.77       32.80      2.74 o
  -1   0  11        8.09        5.94      1.46 o
   0   0  11       16.65       15.96      1.50 o
   1   0  11        9.69       12.11      1.66 o
   2   0  11       30.69       30.74      2.77 o
   3   0  11       19.62       16.45      3.13 o
  -4   1  11        0.00        3.37      2.19 o
  -3   1  11        0.05        0.68      1.73 o
  -2   1  11        0.01       -0.50      1.36 o
  -1   1  11       66.66       64.56      2.87 o
   0   1  11        8.63        9.03      1.41 o
   1   1  11      421.84      414.60      6.55 o
   2   1  11        2.17        2.44      1.91 o
   3   1  11       22.09       20.11      4.66 o
  -4   2  11        3.08        1.09      2.10 o
  -3   2  11        0.95        3.32      1.71 o
  -2   2  11        0.00       -1.28      1.40 o
  -1   2  11        0.36        1.48      1.04 o
   0   2  11      210.30      221.62      4.48 o
   1   2  11      652.41      639.80     10.25 o
   2   2  11        3.11       -0.33      1.76 o
   3   2  11        0.71        2.68      3.05 o
  -4   3  11        2.01        1.07      2.05 o
  -3   3  11        3.87        3.19      1.71 o
  -2   3  11       63.88       56.77      3.62 o
  -1   3  11        7.82        6.69      1.32 o
   0   3  11       70.46       68.74      3.15 o
   1   3  11      136.38      139.21      4.31 o
   2   3  11       22.54       23.39      3.24 o
   3   3  11        0.02        3.72      3.18 o
  -4   4  11        0.31       -0.21      2.75 o
  -3   4  11        4.02        6.30      1.87 o
  -2   4  11       14.32       16.78      2.50 o
  -1   4  11       15.96       16.67      2.19 o
   0   4  11      357.83      370.47      6.10 o
   1   4  11      395.74      411.84      8.68 o
   2   4  11       41.60       48.20      3.99 o
   3   4  11       15.46       14.78      3.84 o
  -4   5  11        1.98        4.89      2.20 o
  -3   5  11        0.05        1.21      2.28 o
  -2   5  11        3.92        2.71      2.02 o
  -1   5  11       22.61       18.52      3.37 o
   0   5  11       24.97       24.17      2.58 o
   1   5  11       49.81       54.52      3.93 o
   2   5  11       19.87       24.81      3.45 o
   3   5  11        3.00        7.03      4.84 o
  -4   6  11        0.18       -0.27      2.63 o
  -3   6  11        0.45        2.81      2.37 o
  -2   6  11        4.14        4.77      2.68 o
  -1   6  11       74.72       83.05      5.39 o
   0   6  11      642.02      646.42     12.87 o
   1   6  11       46.56       44.03      4.34 o
   2   6  11       10.87       16.86      4.58 o
  -4   7  11        0.22       -1.15      2.56 o
  -3   7  11        0.00        1.25      2.75 o
  -2   7  11        1.26        1.61      2.55 o
  -1   7  11       33.94       30.92      3.56 o
   0   7  11      347.47      350.08      8.96 o
   1   7  11        4.23       -1.58      2.71 o
   2   7  11        0.33       -3.70      5.72 o
  -3   8  11        2.63        1.04      2.65 o
  -2   8  11        0.00       -2.69      3.44 o
  -1   8  11       73.34       71.45      6.19 o
   0   8  11       57.10       53.44      5.60 o
   1   8  11        4.86        8.75      4.29 o
   2   8  11       10.51       23.35      6.81 o
  -3   9  11        0.18        0.20      3.11 o
  -2   9  11        0.78       -1.35      2.88 o
  -1   9  11       10.19       10.24      3.87 o
   0   9  11       10.41        5.68      2.79 o
   1   9  11        0.25        2.04      3.08 o
   2   9  11       13.81       19.85      7.43 o
  -3  10  11        4.92        6.84      4.63 o
  -2  10  11        0.19        3.80      4.98 o
  -1  10  11        5.10        9.57      4.03 o
   0  10  11        0.02        1.18      2.96 o
   1  10  11        0.00        2.21      4.06 o
  -3  11  11        0.08        3.47      3.55 o
  -2  11  11        0.96        5.08      3.89 o
  -1  11  11        0.00        4.67      3.89 o
   0  11  11        0.70       -0.12      5.64 o
   1  11  11        2.38        7.45      4.68 o
  -2  12  11        1.89        6.79      4.14 o
  -1  12  11        4.26        8.42      4.35 o
   0  12  11        0.23       -1.48      5.84 o
  -1  13  11        0.32       -2.49      6.19 o
   0 -15  12        4.02       11.17      7.20 o
   1 -15  12        0.71       -1.83      5.53 o
  -1 -14  12        0.76        4.34      4.57 o
   0 -14  12        0.00       13.27      6.42 o
   1 -14  12       11.79        2.72      6.19 o
   2 -14  12        0.82        2.60      4.42 o
  -1 -13  12        6.88        4.23      4.39 o
   0 -13  12        0.00        5.29      5.78 o
   1 -13  12        0.44        1.62      3.94 o
   2 -13  12        2.96        7.01      8.21 o
  -2 -12  12       11.82       19.11      7.32 o
  -1 -12  12       10.89        1.62      5.66 o
   0 -12  12        0.22       -0.75      8.97 o
   1 -12  12        8.17        9.96      4.41 o
   2 -12  12        7.67        7.99      5.57 o
  -2 -11  12        0.18        2.96      4.79 o
  -1 -11  12        0.96        1.30      3.56 o
   0 -11  12        0.53       -3.05      3.05 o
   1 -11  12       16.71       19.94      4.70 o
   2 -11  12        8.95       13.54      4.14 o
   3 -11  12        0.27       -1.12      3.92 o
  -3 -10  12        0.77        0.34      4.17 o
  -2 -10  12        8.00        7.24      5.57 o
  -1 -10  12        8.21        5.72      3.42 o
   0 -10  12       26.90       26.94      3.84 o
   1 -10  12       11.79       11.90      3.19 o
   2 -10  12       11.69       11.93      3.51 o
   3 -10  12        3.37        7.03      3.49 o
  -3  -9  12        2.71        2.87      4.61 o
  -2  -9  12       23.12       24.68      8.99 o
  -1  -9  12       63.43       49.46      4.61 o
   0  -9  12       62.24       61.25      5.45 o
   1  -9  12       11.59        4.59      3.33 o
   2  -9  12       14.89       11.76      4.27 o
   3  -9  12        2.74        2.32      3.13 o
  -3  -8  12        4.54       -1.47      3.50 o
  -2  -8  12       58.04       47.99     12.16 o
  -1  -8  12        3.09        8.04      2.80 o
   0  -8  12       13.21       11.28      3.06 o
   1  -8  12        2.20        1.44      3.03 o
   2  -8  12        0.01       -1.36      2.63 o
   3  -8  12       10.93       11.41      3.50 o
  -3  -7  12        5.14        1.62      3.61 o
  -2  -7  12       60.47       55.76      4.89 o
  -1  -7  12        2.90        3.94      2.48 o
   0  -7  12       26.62       31.48      3.25 o
   1  -7  12       56.70       61.46      4.02 o
   2  -7  12       12.10       14.10      3.98 o
   3  -7  12       12.60       11.95      3.28 o
  -3  -6  12       22.37       17.13      5.50 o
  -2  -6  12        1.39        1.64      2.25 o
  -1  -6  12        0.01       -0.18      1.60 o
   0  -6  12      147.61      144.89      6.61 o
   1  -6  12       30.92       29.45      3.10 o
   2  -6  12        8.05        6.77      2.75 o
   3  -6  12       16.13       10.55      3.40 o
  -4  -5  12        6.51        9.11      4.06 o
  -3  -5  12        7.85        6.57      3.16 o
  -2  -5  12        4.05        7.46      2.33 o
  -1  -5  12       96.32      105.53      3.50 o
   0  -5  12      206.75      195.73      4.54 o
   1  -5  12        9.96        8.24      2.18 o
   2  -5  12        0.03       -0.42      2.44 o
   3  -5  12        0.00        2.99      2.73 o
  -4  -4  12        1.37        0.50      3.33 o
  -3  -4  12        0.18        3.12      2.97 o
  -2  -4  12        0.11       -0.17      1.77 o
  -1  -4  12       21.02       20.26      1.79 o
   0  -4  12       84.09       78.03      2.67 o
   1  -4  12       10.50       11.35      2.01 o
   2  -4  12       28.54       24.21      3.55 o
   3  -4  12        3.41        3.65      2.84 o
  -4  -3  12        1.89        2.50      3.13 o
  -3  -3  12        1.68       -0.59      2.21 o
  -2  -3  12       65.99       68.07      3.49 o
  -1  -3  12       62.74       62.85      2.14 o
   0  -3  12        0.28       -1.12      1.18 o
   1  -3  12      150.45      146.44      4.40 o
   2  -3  12        3.06        1.54      2.04 o
   3  -3  12       18.62       25.20      4.32 o
  -4  -2  12        0.10        2.10      3.04 o
  -3  -2  12        5.14        5.55      2.51 o
  -2  -2  12       14.37       13.54      2.40 o
  -1  -2  12        3.84        3.07      1.36 o
   0  -2  12        3.36        1.50      1.31 o
   1  -2  12       27.46       23.24      3.23 o
   2  -2  12       20.55       12.09      1.98 o
   3  -2  12       10.26        9.68      3.18 o
  -4  -1  12       10.26        9.66      3.93 o
  -3  -1  12        0.07       -0.65      2.18 o
  -2  -1  12        7.04        7.40      1.86 o
  -1  -1  12       18.07       17.04      1.85 o
   0  -1  12        5.79        8.20      1.38 o
   1  -1  12      136.27      138.18      4.80 o
   2  -1  12       33.98       29.81      3.65 o
   3  -1  12       13.49       10.48      3.02 o
  -4   0  12        1.02       -0.86      2.35 o
  -3   0  12       35.71       52.63      3.61 o
  -2   0  12       22.83       18.30      2.10 o
  -1   0  12       13.58        9.36      1.63 o
   0   0  12       19.84       13.83      1.63 o
   1   0  12        6.71        7.48      1.90 o
   2   0  12        2.60        4.63      2.06 o
   3   0  12        7.11        4.64      3.14 o
  -4   1  12       10.18        9.40      2.72 o
  -3   1  12        7.01        9.93      3.03 o
  -2   1  12        0.40        1.89      1.82 o
  -1   1  12        0.99        1.62      1.19 o
   0   1  12       22.35       20.76      1.73 o
   1   1  12        2.21        0.91      1.60 o
   2   1  12       28.65       24.12      2.79 o
   3   1  12        5.02        7.04      5.48 o
  -4   2  12        5.12        9.21      2.50 o
  -3   2  12       17.07       13.61      3.11 o
  -2   2  12       78.85       77.25      4.69 o
  -1   2  12        5.46        4.83      1.32 o
   0   2  12        0.81        1.62      1.34 o
   1   2  12      138.22      133.17      5.20 o
   2   2  12        0.01       -1.45      2.19 o
   3   2  12       64.09       72.49      5.97 o
  -4   3  12        0.23       -0.13      2.18 o
  -3   3  12        3.48        1.95      2.70 o
  -2   3  12        1.94        2.07      1.81 o
  -1   3  12       11.07       11.10      1.70 o
   0   3  12       37.00       41.22      4.14 o
   1   3  12       82.02       80.10      4.31 o
   2   3  12        0.37       -2.62      2.62 o
   3   3  12       29.47       22.12      5.29 o
  -4   4  12        0.13       -0.04      2.76 o
  -3   4  12       62.19       62.04      3.75 o
  -2   4  12       61.42       60.61      4.34 o
  -1   4  12       10.73       13.48      2.07 o
   0   4  12      319.04      327.07      7.67 o
   1   4  12        3.39       -1.87      1.99 o
   2   4  12        7.08        6.60      3.08 o
   3   4  12        1.39        3.54      4.13 o
  -4   5  12        1.03        3.75      2.34 o
  -3   5  12        0.08       -2.02      2.02 o
  -2   5  12        1.57        2.53      2.43 o
  -1   5  12        3.80        2.51      1.84 o
   0   5  12      358.97      385.73      9.26 o
   1   5  12        2.61       -0.03      2.57 o
   2   5  12        4.93       10.00      4.25 o
   3   5  12        0.69       -4.83      4.83 o
  -4   6  12        1.73        5.32      4.04 o
  -3   6  12       21.54       16.19      3.13 o
  -2   6  12        7.85       12.38      2.97 o
  -1   6  12        3.92        2.89      2.91 o
   0   6  12       63.86       55.86      3.86 o
   1   6  12       20.64       18.23      3.54 o
   2   6  12       11.82        9.25      5.55 o
  -3   7  12        1.10        0.31      2.48 o
  -2   7  12        0.15        0.47      2.86 o
  -1   7  12       81.73      103.23      7.78 o
   0   7  12        3.24        4.24      2.32 o
   1   7  12        8.57        7.12      3.10 o
   2   7  12        0.46       -3.08      3.66 o
  -3   8  12        0.37       -3.81      4.59 o
  -2   8  12        0.62        0.38      2.87 o
  -1   8  12        4.56        2.79      3.38 o
   0   8  12        4.10        5.44      2.43 o
   1   8  12       14.99       19.77      4.90 o
  -3   9  12        0.02        0.18      5.18 o
  -2   9  12        0.80       -2.39      6.58 o
  -1   9  12       18.13        8.46      4.06 o
   0   9  12       20.90       26.96      4.10 o
   1   9  12        0.35        0.79      3.01 o
  -3  10  12        0.01       -2.32      3.18 o
  -2  10  12        0.02        1.74      3.37 o
  -1  10  12        2.95       -3.01      3.28 o
   0  10  12        5.04        9.39      4.39 o
   1  10  12        9.58       15.16      5.17 o
  -2  11  12        2.54        6.64      4.11 o
  -1  11  12        0.70       -3.24      3.53 o
   0  11  12        0.05        2.78      5.37 o
  -2  12  12        0.44       -1.00      3.71 o
  -1  12  12        0.15       -0.85      4.22 o
   0  12  12        2.86       -2.56      6.29 o
  -1 -14  13        1.56       -0.77      4.20 o
   0 -14  13        2.62       -0.93      5.64 o
   1 -14  13        6.48       21.21      7.90 o
  -1 -13  13        0.08       -1.15      3.73 o
   0 -13  13        0.24       -1.37      3.77 o
   1 -13  13        0.68       -4.36      4.36 o
   2 -13  13        3.73        7.09      4.48 o
  -2 -12  13        1.36        1.63      6.34 o
  -1 -12  13       10.83       10.81      4.43 o
   0 -12  13        9.56        8.92      4.15 o
   1 -12  13        2.77        2.89      4.87 o
   2 -12  13       11.38       21.28      5.06 o
  -2 -11  13        1.20       -1.91      5.18 o
  -1 -11  13        0.76       -0.06      3.54 o
   0 -11  13        1.59        5.62      3.89 o
   1 -11  13        8.71       18.48      4.93 o
   2 -11  13        0.90       -3.29      3.29 o
  -2 -10  13        6.14       -0.43      5.25 o
  -1 -10  13       15.38       18.33      5.10 o
   0 -10  13       13.63       14.07      6.48 o
   1 -10  13       28.75       36.67      5.58 o
   2 -10  13        8.01        9.91      4.06 o
   3 -10  13        9.26        9.90      4.55 o
  -3  -9  13        1.20       -3.37      3.81 o
  -2  -9  13        0.08       -1.84      3.57 o
  -1  -9  13       21.26       22.24      8.06 o
   0  -9  13       52.55       34.60      5.22 o
   1  -9  13        3.15        5.49      2.76 o
   2  -9  13        7.35       13.31      4.25 o
   3  -9  13        1.36       -0.32      3.76 o
  -3  -8  13       10.78       12.54      4.65 o
  -2  -8  13        0.02        0.25      3.19 o
  -1  -8  13        6.53        3.90      2.72 o
   0  -8  13      149.84      155.01     12.59 o
   1  -8  13        0.56        0.60      2.51 o
   2  -8  13        8.82        5.71      3.05 o
   3  -8  13        2.85        2.86      3.23 o
  -3  -7  13        4.81        3.09      6.01 o
  -2  -7  13       24.06       26.57      4.80 o
  -1  -7  13      203.79      188.25      7.50 o
   0  -7  13        5.62        9.77      2.73 o
   1  -7  13        0.97        0.99      2.66 o
   2  -7  13        9.53       12.74      3.33 o
   3  -7  13        1.84        2.36      3.13 o
  -3  -6  13        7.14       12.72      4.22 o
  -2  -6  13        1.43       -0.22      3.19 o
  -1  -6  13      724.43      681.99     15.80 o
   0  -6  13      558.21      548.50     11.69 o
   1  -6  13        5.84        5.12      2.37 o
   2  -6  13      124.85      108.74      6.10 o
   3  -6  13       16.72       18.38      3.70 o
  -3  -5  13        1.97        8.70      5.70 o
  -2  -5  13        6.69        8.84      3.53 o
  -1  -5  13      303.29      280.59      7.86 o
   0  -5  13      408.04      412.16      9.69 o
   1  -5  13       83.61       67.85      7.51 o
   2  -5  13       52.11       54.98      4.70 o
   3  -5  13        1.42       -0.42      2.80 o
  -4  -4  13        0.29       -2.93      2.93 o
  -3  -4  13        0.23        0.79      2.93 o
  -2  -4  13      126.12      121.41      6.22 o
  -1  -4  13      626.64      644.61     10.72 o
   0  -4  13      548.29      528.95      8.27 o
   1  -4  13        7.53        7.93      2.51 o
   2  -4  13       11.89        9.41      3.09 o
   3  -4  13        5.48        4.29      3.18 o
  -4  -3  13        0.61        3.54      3.34 o
  -3  -3  13        0.01        1.14      2.79 o
  -2  -3  13      120.38      133.09      7.43 o
  -1  -3  13       95.88       98.71      4.74 o
   0  -3  13      199.52      203.51      4.17 o
   1  -3  13        7.88       -0.69      2.07 o
   2  -3  13      211.39      216.50      7.06 o
   3  -3  13        0.54       -2.48      2.48 o
  -4  -2  13        0.10        1.05      3.53 o
  -3  -2  13        0.85       -1.54      2.50 o
  -2  -2  13       43.89       51.61      5.13 o
  -1  -2  13        6.81       10.98      2.27 o
   0  -2  13        6.37        3.33      1.75 o
   1  -2  13        0.13       -0.79      1.65 o
   2  -2  13      172.32      140.81      5.75 o
   3  -2  13        2.23       -0.47      2.89 o
  -4  -1  13        0.60        1.80      3.13 o
  -3  -1  13       19.38       22.32      3.19 o
  -2  -1  13        6.18        7.47      2.85 o
  -1  -1  13        9.31        9.84      1.91 o
   0  -1  13      115.06      116.67      3.62 o
   1  -1  13       37.07       27.62      2.68 o
   2  -1  13       13.04        9.44      3.00 o
   3  -1  13       16.90       25.49      4.13 o
  -4   0  13        3.83        0.93      2.96 o
  -3   0  13        1.25        1.11      2.18 o
  -2   0  13       25.31       21.55      2.92 o
  -1   0  13       22.89       28.90      2.67 o
   0   0  13        0.01       -1.37      1.37 o
   1   0  13        0.04        0.49      1.97 o
   2   0  13      116.16      110.05      6.11 o
   3   0  13       24.25       24.76      4.39 o
  -4   1  13        0.98        0.55      3.25 o
  -3   1  13        0.00       -0.21      2.12 o
  -2   1  13        4.21        1.64      2.17 o
  -1   1  13       13.51       14.28      1.73 o
   0   1  13        0.01       -0.27      1.52 o
   1   1  13       22.18       18.61      2.77 o
   2   1  13       58.94       55.42      4.92 o
   3   1  13        0.01        1.95      3.21 o
  -4   2  13        0.10        0.35      2.49 o
  -3   2  13        0.02        2.70      2.51 o
  -2   2  13        0.24       -0.97      2.66 o
  -1   2  13        4.56        4.82      1.61 o
   0   2  13       81.42       68.35      4.33 o
   1   2  13        2.08        3.54      2.16 o
   2   2  13       46.72       45.25      7.66 o
   3   2  13        1.75       -1.61      3.55 o
  -4   3  13        0.29       -2.30      2.94 o
  -3   3  13        1.38        2.91      2.88 o
  -2   3  13       20.91       20.94      2.93 o
  -1   3  13       11.37       12.39      1.94 o
   0   3  13      130.94      136.15      6.91 o
   1   3  13       33.09       29.78      4.98 o
   2   3  13       16.17       18.75      3.82 o
   3   3  13       12.90        9.73      4.80 o
  -4   4  13        0.05        2.57      2.49 o
  -3   4  13        1.16       -1.26      2.21 o
  -2   4  13        3.76        4.07      2.35 o
  -1   4  13        0.26       -0.30      1.76 o
   0   4  13      187.95      202.53      8.52 o
   1   4  13        0.66        4.99      2.98 o
   2   4  13        0.17       -2.72      5.57 o
  -4   5  13        0.03        1.11      2.44 o
  -3   5  13        1.48       -1.27      2.91 o
  -2   5  13        0.06        3.67      2.79 o
  -1   5  13       27.33       25.32      2.77 o
   0   5  13        1.12       -0.36      2.02 o
   1   5  13       33.28       35.50      4.23 o
   2   5  13        3.55        2.34      3.78 o
  -3   6  13        0.02        0.60      2.70 o
  -2   6  13        1.39       -2.02      3.60 o
  -1   6  13      119.58      123.13      8.75 o
   0   6  13       55.01       53.99      3.98 o
   1   6  13       14.65       10.42      4.03 o
   2   6  13       12.34       13.06      4.60 o
  -3   7  13        0.08       -2.96      2.96 o
  -2   7  13        3.75        4.58      3.31 o
  -1   7  13       62.71       62.71     13.37 o
   0   7  13        4.53        5.44      2.69 o
   1   7  13       24.28       25.50      6.07 o
   2   7  13       17.53       27.28      8.13 o
  -3   8  13        0.91        1.17      3.27 o
  -2   8  13       42.54       32.92      6.27 o
  -1   8  13      110.55      115.08      6.15 o
   0   8  13       11.97       11.03      3.49 o
   1   8  13       13.09       18.86      4.28 o
  -3   9  13        0.11       -0.57      3.37 o
  -2   9  13       16.29       10.44      4.26 o
  -1   9  13       59.43       64.80      5.85 o
   0   9  13        2.68        4.19      4.12 o
   1   9  13        4.02        3.02      6.68 o
  -2  10  13        8.97        9.83      4.42 o
  -1  10  13       11.22        9.79      4.39 o
   0  10  13        0.86        1.48      4.39 o
   1  10  13        4.26        6.63      4.88 o
  -2  11  13        3.35        0.93      3.90 o
  -1  11  13        0.14       -0.56      3.89 o
   0  11  13        4.75        7.98      7.24 o
   0 -14  14        0.01        5.14      5.96 o
   1 -14  14       13.41       24.87      8.37 o
  -1 -13  14        1.61        0.82      4.68 o
   0 -13  14        1.33        7.32      6.50 o
   1 -13  14        2.30       -1.60      5.68 o
  -1 -12  14        0.14        0.55      3.87 o
   0 -12  14       22.48       25.60      5.39 o
   1 -12  14        2.27        1.36      4.67 o
   2 -12  14       16.94       18.14      5.10 o
  -2 -11  14        0.03        3.07      6.27 o
  -1 -11  14        0.27       -3.41      3.41 o
   0 -11  14       10.35       21.66      9.71 o
   1 -11  14       11.76       22.72      5.25 o
   2 -11  14        1.42        0.64      3.81 o
  -2 -10  14        3.21       -0.16      5.29 o
  -1 -10  14        2.97        3.58      3.39 o
   0 -10  14        5.89        8.03      4.13 o
   1 -10  14        9.66        9.16      4.90 o
   2 -10  14       50.02       59.47     11.05 o
  -2  -9  14        2.23        0.27      5.06 o
  -1  -9  14       18.40       20.14      4.55 o
   0  -9  14        3.63       -2.64      3.23 o
   1  -9  14        2.69        1.93      3.62 o
   2  -9  14        0.00       -2.27      3.36 o
   3  -9  14        9.41       13.56      4.93 o
  -3  -8  14        4.38        2.54      4.15 o
  -2  -8  14        2.07        0.04      3.44 o
  -1  -8  14       11.33        9.76      3.95 o
   0  -8  14       38.24       41.31     10.08 o
   1  -8  14        9.64       10.14      3.18 o
   2  -8  14        1.33        1.24      7.96 o
   3  -8  14        4.99        6.83      4.85 o
  -3  -7  14        8.16        7.20      4.01 o
  -2  -7  14        4.71       -3.56      6.32 o
  -1  -7  14        8.57        9.06      2.83 o
   0  -7  14        0.22       -1.54      2.50 o
   1  -7  14       12.22        8.51      3.02 o
   2  -7  14        4.50        5.59      4.01 o
   3  -7  14        2.79        4.53      5.08 o
  -3  -6  14       20.45       11.58     15.69 o
  -2  -6  14        0.37       -0.15      3.13 o
  -1  -6  14       10.90       12.91      3.27 o
   0  -6  14       19.02       21.90      4.79 o
   1  -6  14        0.40       -1.33      2.31 o
   2  -6  14       25.11       19.19      4.59 o
   3  -6  14       11.94       21.75      4.91 o
  -3  -5  14       11.42       10.87      3.61 o
  -2  -5  14       23.69       17.89      3.91 o
  -1  -5  14      223.75      226.64      8.31 o
   0  -5  14       32.08       28.19      3.18 o
   1  -5  14       20.47       23.10      3.57 o
   2  -5  14        9.21        2.17      3.40 o
   3  -5  14        0.77       -0.30      3.49 o
  -3  -4  14        3.56        4.24      3.24 o
  -2  -4  14       14.86       24.17      4.00 o
  -1  -4  14      123.31      110.46      5.14 o
   0  -4  14       49.20       48.72      3.83 o
   1  -4  14        1.58        2.57      2.48 o
   2  -4  14        1.02        0.94      3.08 o
   3  -4  14        3.98       -0.71      3.54 o
  -3  -3  14        0.18        4.61      3.08 o
  -2  -3  14      152.70      178.98      7.65 o
  -1  -3  14       97.59      101.41      4.92 o
   0  -3  14        0.91        1.67      2.85 o
   1  -3  14        4.08        4.12      2.54 o
   2  -3  14        5.16        0.50      3.11 o
   3  -3  14       17.83       19.40      4.78 o
  -4  -2  14        0.17        3.13      3.37 o
  -3  -2  14        7.78        7.38      3.15 o
  -2  -2  14       13.28       15.21      3.50 o
  -1  -2  14      171.93      162.79      5.86 o
   0  -2  14       31.48       34.19      3.70 o
   1  -2  14        6.59        1.34      2.01 o
   2  -2  14        0.06        0.20      2.41 o
   3  -2  14        3.11        1.55      3.18 o
  -4  -1  14        1.35        2.20      3.37 o
  -3  -1  14        0.24       -2.38      2.38 o
  -2  -1  14        7.32        9.79      3.04 o
  -1  -1  14        0.20       -1.87      1.87 o
   0  -1  14        8.49       10.40      2.06 o
   1  -1  14        0.00        1.21      1.99 o
   2  -1  14        3.34        3.31      2.76 o
   3  -1  14       33.11       39.62      6.02 o
  -4   0  14        0.28       -0.51      2.91 o
  -3   0  14       13.23       14.99      3.38 o
  -2   0  14       25.34       28.96      3.84 o
  -1   0  14       32.92       32.24      3.81 o
   0   0  14       22.80       22.46      2.92 o
   1   0  14        0.06       -1.93      1.93 o
   2   0  14       30.06       22.22      3.84 o
   3   0  14        5.77        4.01      4.85 o
  -4   1  14        0.00        1.63      3.04 o
  -3   1  14        3.61       -0.45      2.54 o
  -2   1  14       12.36        9.44      3.12 o
  -1   1  14        1.36        1.09      1.51 o
   0   1  14        5.96        7.12      2.21 o
   1   1  14        7.46       10.87      2.59 o
   2   1  14        3.85        4.91      3.16 o
   3   1  14       25.57       28.49      8.23 o
  -4   2  14        0.18        0.70      2.94 o
  -3   2  14        4.73        4.45      2.80 o
  -2   2  14        1.28        2.01      3.54 o
  -1   2  14       31.34       34.54      2.54 o
   0   2  14        9.05        8.70      2.25 o
   1   2  14       24.49       21.79      3.07 o
   2   2  14       26.91       38.00      4.67 o
   3   2  14       24.98       30.61      6.19 o
  -4   3  14        1.44        1.52      3.81 o
  -3   3  14        0.66        0.43      2.59 o
  -2   3  14        2.86        1.67      2.73 o
  -1   3  14        0.26        0.07      1.72 o
   0   3  14       32.09       27.99      3.06 o
   1   3  14        1.03        1.37      3.16 o
   2   3  14        5.91        6.03      3.80 o
  -3   4  14       18.17       16.36      3.40 o
  -2   4  14        0.24       -2.05      2.78 o
  -1   4  14       77.77       74.42      3.64 o
   0   4  14       32.95       31.28      4.49 o
   1   4  14        3.84        4.55      2.96 o
   2   4  14       79.04       87.05      7.66 o
  -3   5  14        0.04        2.64      2.89 o
  -2   5  14        1.60        2.93      3.87 o
  -1   5  14       71.53       82.48      4.86 o
   0   5  14       12.19       10.05      2.78 o
   1   5  14        3.85        2.78      2.81 o
   2   5  14       40.75       42.11      6.37 o
  -3   6  14       11.25       10.59      3.33 o
  -2   6  14       17.77       20.57      4.47 o
  -1   6  14       91.66       86.91      6.97 o
   0   6  14        6.64       10.16      3.24 o
   1   6  14        0.10        1.27      3.17 o
   2   6  14        4.54        5.45      6.11 o
  -3   7  14        0.14       -0.80      3.33 o
  -2   7  14       24.56       17.49      4.47 o
  -1   7  14      100.44      102.50      7.81 o
   0   7  14        1.22        3.95      2.96 o
   1   7  14        0.24        2.61      3.15 o
  -3   8  14        0.51        0.08      3.74 o
  -2   8  14        4.51        9.66      4.71 o
  -1   8  14        0.01        0.08      3.32 o
   0   8  14        0.41        4.46      4.18 o
   1   8  14        6.17       11.87      5.04 o
  -2   9  14       31.69       24.80      5.27 o
  -1   9  14        0.30       -2.27      3.57 o
   0   9  14        2.05        3.65      4.59 o
   1   9  14        5.36       10.12      5.33 o
  -2  10  14        0.06       -0.54      4.05 o
  -1  10  14        0.02       -1.42      4.18 o
   0  10  14        8.29       10.33      6.73 o
  -1  11  14        1.59       -0.51      5.96 o
   0 -13  15        9.60        3.50      6.66 o
   1 -13  15       23.11       36.94      8.76 o
  -1 -12  15        3.92       -3.14      7.76 o
   0 -12  15       21.04       24.78      5.60 o
   1 -12  15       19.25       37.79      8.84 o
  -2 -11  15        0.08        0.74      5.64 o
  -1 -11  15        0.13        0.72      3.83 o
   0 -11  15        0.04       -0.33      3.76 o
   1 -11  15        7.00       17.32      6.93 o
   2 -11  15        3.34        4.30      5.74 o
  -2 -10  15        2.29        5.33      6.03 o
  -1 -10  15        3.51        2.31      4.83 o
   0 -10  15       14.40       13.35      4.51 o
   1 -10  15        7.14       -0.16      4.75 o
   2 -10  15       20.31       19.07      6.36 o
  -2  -9  15        1.36        1.36      5.06 o
  -1  -9  15        2.96        3.06      3.81 o
   0  -9  15       37.77       41.85      5.80 o
   1  -9  15        1.67        0.31      3.25 o
   2  -9  15       12.27       19.09      4.92 o
  -3  -8  15        0.01       -0.34      3.95 o
  -2  -8  15        3.06        2.97      4.00 o
  -1  -8  15        0.00        1.67      3.59 o
   0  -8  15       50.48       71.17      6.60 o
   1  -8  15       57.00       58.50      5.20 o
   2  -8  15       38.84       31.77      8.00 o
  -3  -7  15        0.88        0.45      4.03 o
  -2  -7  15        2.94        1.15      3.51 o
  -1  -7  15       13.83       12.29      4.23 o
   0  -7  15       19.18       19.02      7.24 o
   1  -7  15       28.02       23.52      3.92 o
   2  -7  15       11.37       25.52      4.97 o
   3  -7  15        2.88        6.40      4.28 o
  -3  -6  15        3.18       -1.30      3.62 o
  -2  -6  15       19.77       14.71      4.57 o
  -1  -6  15       42.60       39.82      4.38 o
   0  -6  15        0.07       -2.72      2.75 o
   1  -6  15       80.22       78.96      5.60 o
   2  -6  15        6.39        6.41      3.64 o
   3  -6  15        1.61        0.84      3.90 o
  -3  -5  15        0.41        2.38      3.83 o
  -2  -5  15      115.52      107.82     10.66 o
  -1  -5  15       23.52       24.63      4.63 o
   0  -5  15       26.90       34.32      4.96 o
   1  -5  15        0.18       -2.42      2.42 o
   2  -5  15        1.75        2.86      3.42 o
   3  -5  15        0.20        6.70      9.24 o
  -3  -4  15        3.75        6.01      4.35 o
  -2  -4  15      246.18      248.91     11.17 o
  -1  -4  15      168.59      170.40     11.43 o
   0  -4  15        1.73        4.73      3.37 o
   1  -4  15      254.49      221.12      9.03 o
   2  -4  15        4.37        7.43      3.66 o
   3  -4  15        0.30        4.08      3.90 o
  -3  -3  15        8.68        8.66      3.63 o
  -2  -3  15        3.08        7.95      4.41 o
  -1  -3  15       69.50       70.63      4.96 o
   0  -3  15       34.00       34.44      4.95 o
   1  -3  15      127.13      117.85      6.32 o
   2  -3  15        3.97        6.69      4.34 o
   3  -3  15        0.76       -3.71      3.71 o
  -3  -2  15       62.61       68.20      5.65 o
  -2  -2  15      132.23      159.75      7.30 o
  -1  -2  15      183.99      173.65      9.43 o
   0  -2  15       32.42       29.90      4.67 o
   1  -2  15        0.86       -1.69      2.19 o
   2  -2  15        3.10       -2.50      2.50 o
   3  -2  15       28.32       27.09      5.70 o
  -3  -1  15        8.76        8.85      4.92 o
  -2  -1  15       15.85       13.53      3.52 o
  -1  -1  15       24.72       23.71      3.20 o
   0  -1  15       71.28       64.06      6.41 o
   1  -1  15       98.68       83.57      4.89 o
   2  -1  15        3.41        2.55      2.95 o
   3  -1  15        6.88       15.72      5.43 o
  -3   0  15        6.59        7.49      4.29 o
  -2   0  15       10.66       11.33      4.67 o
  -1   0  15        1.12       -0.20      2.69 o
   0   0  15        3.05        4.86      2.11 o
   1   0  15      246.91      214.36      7.07 o
   2   0  15       20.58       24.80      4.81 o
   3   0  15        1.71        2.33      4.26 o
  -3   1  15        1.54        1.26      2.83 o
  -2   1  15        1.74       -2.63      5.59 o
  -1   1  15       13.57       14.46      2.71 o
   0   1  15       40.90       33.48      3.20 o
   1   1  15        3.16        1.79      2.70 o
   2   1  15       45.96       50.24      6.19 o
  -3   2  15        1.05        4.12      7.08 o
  -2   2  15        0.41        2.18      2.58 o
  -1   2  15        1.90        2.39      2.16 o
   0   2  15       36.52       31.67      3.23 o
   1   2  15       25.68       21.59      3.72 o
   2   2  15       42.00       42.74      6.05 o
  -3   3  15        2.74        5.92      3.01 o
  -2   3  15        0.31       -1.54      2.68 o
  -1   3  15        2.09        0.81      2.34 o
   0   3  15        0.62       -1.75      1.92 o
   1   3  15        4.57        3.51      2.86 o
   2   3  15        9.24        9.10      7.86 o
  -3   4  15        0.04       -3.01      3.01 o
  -2   4  15        1.50        5.73      3.82 o
  -1   4  15       14.78       12.41      3.78 o
   0   4  15        1.74       -2.44      2.44 o
   1   4  15       32.47       42.46      4.71 o
   2   4  15        0.17        3.22      4.17 o
  -3   5  15        0.51        1.41      3.06 o
  -2   5  15        1.40       -0.90      2.70 o
  -1   5  15        0.07        2.66      3.31 o
   0   5  15        1.52        2.65      2.85 o
   1   5  15       16.67       15.38      3.79 o
   2   5  15       19.35       33.24      8.60 o
  -3   6  15        0.00       -2.97      2.97 o
  -2   6  15        1.08        1.85      2.93 o
  -1   6  15       19.97       14.40      4.37 o
   0   6  15        0.01       -2.65      2.65 o
   1   6  15        4.12        0.63      3.35 o
  -3   7  15        0.00       -2.93      2.93 o
  -2   7  15        2.13        6.78      4.50 o
  -1   7  15        0.74        0.97      3.61 o
   0   7  15       12.19        5.86      4.26 o
   1   7  15       22.82       25.35      4.77 o
  -2   8  15       18.16       21.55      5.16 o
  -1   8  15       10.74        5.16      6.79 o
   0   8  15       10.72       16.72     10.22 o
   1   8  15        0.28        4.49      3.99 o
  -2   9  15       16.42       16.60      5.12 o
  -1   9  15        0.11        4.28      6.46 o
   0   9  15        0.15        2.85      4.69 o
  -1  10  15        0.65       -0.70      6.50 o
  -1 -12  16        1.73       10.78      7.32 o
   0 -12  16        2.27       -1.40      6.27 o
   1 -12  16        3.93       14.05      7.40 o
  -1 -11  16        0.70        1.56      5.12 o
   0 -11  16        0.16        0.93      3.75 o
   1 -11  16       17.28       23.20      7.78 o
  -2 -10  16        3.59        3.97      6.07 o
  -1 -10  16       16.19       16.31      5.15 o
   0 -10  16       13.82       12.88     10.74 o
   1 -10  16       81.88      115.56     12.38 o
   2 -10  16       10.97       24.11      5.59 o
  -2  -9  16        0.00       10.04      6.42 o
  -1  -9  16        4.28        5.85      4.30 o
   0  -9  16        1.61       -0.70      5.78 o
   1  -9  16        1.66        3.00      5.18 o
   2  -9  16       28.55       32.59      5.96 o
  -2  -8  16        2.99        4.40      6.19 o
  -1  -8  16        0.07        4.54      3.93 o
   0  -8  16        2.38        0.44      3.59 o
   1  -8  16       46.07       49.63      8.45 o
   2  -8  16        4.67        1.06      4.75 o
  -2  -7  16       13.46        4.62      4.38 o
  -1  -7  16        1.76       -0.13      6.42 o
   0  -7  16        0.18       -2.88      2.88 o
   1  -7  16        1.85       -0.01      7.49 o
   2  -7  16       23.43       30.37     10.14 o
  -3  -6  16        0.15        0.10      4.10 o
  -2  -6  16        6.32        2.86      6.79 o
  -1  -6  16        2.11        6.24      3.54 o
   0  -6  16        3.79        3.09      3.99 o
   1  -6  16       20.62       15.42     13.60 o
   2  -6  16        0.43        1.70      5.23 o
  -3  -5  16        2.02       -0.12      3.90 o
  -2  -5  16        3.63        4.56      3.80 o
  -1  -5  16        0.08        2.35      2.72 o
   0  -5  16       26.20       26.50      4.86 o
   1  -5  16        0.00        0.64      3.30 o
   2  -5  16        4.79        0.96      3.57 o
  -3  -4  16        3.19        8.03      4.59 o
  -2  -4  16        0.31       -0.32      3.73 o
  -1  -4  16       20.45       17.65      3.57 o
   0  -4  16       12.69       12.82      4.08 o
   1  -4  16        0.06       -2.55      2.55 o
   2  -4  16       26.80       19.15     11.91 o
  -3  -3  16       45.06       53.99      6.51 o
  -2  -3  16      113.48      100.89      7.75 o
  -1  -3  16       24.99       25.74      5.07 o
   0  -3  16        3.80        2.48      3.25 o
   1  -3  16        0.01        1.28      3.22 o
   2  -3  16        0.09       -1.04      3.54 o
  -3  -2  16        4.45        7.19      3.61 o
  -2  -2  16       80.25       94.68      7.47 o
  -1  -2  16        0.05       -2.29      2.29 o
   0  -2  16       11.22       13.97      4.13 o
   1  -2  16        1.00        4.99      3.58 o
   2  -2  16        0.02       -0.55      3.44 o
  -3  -1  16       52.52       64.23      5.51 o
  -2  -1  16       39.85       41.97      4.83 o
  -1  -1  16        0.71       -0.96      2.92 o
   0  -1  16       32.15       34.46      5.16 o
   1  -1  16        0.15        2.65      2.75 o
   2  -1  16       25.15       24.38      6.68 o
  -3   0  16        0.09        0.78      3.17 o
  -2   0  16       22.89       24.97      4.02 o
  -1   0  16        0.05       -2.02      2.02 o
   0   0  16        3.33        3.37      2.64 o
   1   0  16       10.33        7.99      3.07 o
   2   0  16        0.05       -3.62      3.62 o
  -3   1  16        2.79       -0.91      4.05 o
  -2   1  16        7.06       13.53      4.58 o
  -1   1  16        8.74        7.46      2.87 o
   0   1  16       14.50       15.16      3.10 o
   1   1  16        0.00        2.71      2.94 o
   2   1  16       19.73       29.67      5.55 o
  -3   2  16        1.78        5.03      4.83 o
  -2   2  16        6.43        8.34      3.26 o
  -1   2  16        0.23        0.04      3.10 o
   0   2  16        8.59       11.27      3.08 o
   1   2  16        1.77       -2.63      2.63 o
   2   2  16       18.58       29.32      5.61 o
  -3   3  16        0.05        1.16      2.97 o
  -2   3  16        0.66       -1.96      2.76 o
  -1   3  16        0.18        2.61      3.31 o
   0   3  16        2.63        4.28      3.53 o
   1   3  16        3.79        4.33      3.23 o
   2   3  16       35.91       44.29      6.55 o
  -3   4  16        1.93        5.66      3.25 o
  -2   4  16        0.48        2.53      3.06 o
  -1   4  16        0.07        2.31      5.00 o
   0   4  16        6.34        7.76      4.28 o
   1   4  16       62.03       76.40      5.89 o
   2   4  16        8.04       14.63      6.89 o
  -3   5  16        0.20       -0.03      3.10 o
  -2   5  16        5.39       -1.52      3.18 o
  -1   5  16        2.82        0.00      3.07 o
   0   5  16        2.10       -0.28      2.86 o
   1   5  16       16.75        9.33      3.89 o
  -3   6  16        0.49       -0.05      3.25 o
  -2   6  16       24.48       19.99      7.65 o
  -1   6  16        1.70        2.56      5.10 o
   0   6  16        0.67        4.23      4.07 o
   1   6  16        7.90        5.32      3.80 o
  -2   7  16       21.47       22.03      5.07 o
  -1   7  16        5.41        7.27      4.18 o
   0   7  16        0.65        2.06      6.38 o
   1   7  16       31.41       39.58      5.48 o
  -2   8  16        5.89        5.99      4.22 o
  -1   8  16        0.44       -1.56      5.76 o
   0   8  16        1.23       -1.13      6.62 o
  -1   9  16        0.07       -5.25      5.25 o
  -1 -11  17       16.20       25.49      9.26 o
   0 -11  17       19.79       35.96      9.07 o
   1 -11  17       33.49       39.19      9.42 o
  -1 -10  17        3.53       10.12      7.55 o
   0 -10  17       30.28       38.63      9.87 o
   1 -10  17        1.72        3.85      6.23 o
  -2  -9  17        4.43        9.96      7.16 o
  -1  -9  17        0.42        3.81      5.22 o
   0  -9  17       20.69       28.96      5.80 o
   1  -9  17       15.98        5.60      5.80 o
   2  -9  17        2.10       -5.18      5.41 o
  -2  -8  17        0.01       -4.55      5.88 o
  -1  -8  17       24.47       29.15      5.53 o
   0  -8  17        2.95        6.59      4.20 o
   1  -8  17       60.73       63.83      9.89 o
   2  -8  17        9.62       18.02      7.12 o
  -2  -7  17        0.02        4.83      6.34 o
  -1  -7  17       29.21       33.86      5.69 o
   0  -7  17       25.96       31.99      5.64 o
   1  -7  17       47.09       60.13      9.61 o
   2  -7  17        1.78       -1.83      5.02 o
  -2  -6  17        0.29       -0.06      3.89 o
  -1  -6  17        5.97        4.41      3.68 o
   0  -6  17       40.27       51.42      6.27 o
   1  -6  17       45.19       68.85      9.93 o
   2  -6  17        5.92       14.79      6.42 o
  -3  -5  17        3.13       -2.28      4.16 o
  -2  -5  17        0.07        1.12      3.76 o
  -1  -5  17        0.08        3.00      3.42 o
   0  -5  17        1.07        1.16      3.60 o
   1  -5  17        9.05       17.64      4.80 o
   2  -5  17        0.55        5.18      5.10 o
  -3  -4  17        6.21        6.65      4.58 o
  -2  -4  17       10.30        6.62      4.21 o
  -1  -4  17        1.03        0.00      2.80 o
   0  -4  17      127.78      110.99      8.08 o
   1  -4  17        0.81        0.85      3.65 o
   2  -4  17        4.29        3.19      5.25 o
  -3  -3  17       10.76        7.77      4.58 o
  -2  -3  17        4.20        3.12      3.73 o
  -1  -3  17        1.94        1.92      2.74 o
   0  -3  17       13.94        8.78      3.99 o
   1  -3  17        2.51        0.17      5.78 o
   2  -3  17        2.07       -1.44      4.13 o
  -3  -2  17       42.19       33.09      5.85 o
  -2  -2  17       36.17       38.73      5.77 o
  -1  -2  17       42.84       36.40      4.38 o
   0  -2  17       66.51       67.47      6.68 o
   1  -2  17        0.70        2.15      3.62 o
   2  -2  17        4.73        6.63      4.24 o
  -3  -1  17        0.09       -1.40      4.18 o
  -2  -1  17        8.34       10.46      4.29 o
  -1  -1  17       26.82       29.68      8.10 o
   0  -1  17       18.25       14.36      4.90 o
   1  -1  17        0.05       -0.27      2.79 o
   2  -1  17        1.87        2.37      4.11 o
  -3   0  17       21.06       30.23      5.48 o
  -2   0  17        7.15        0.62      5.41 o
  -1   0  17       18.06       13.92     11.07 o
   0   0  17       20.07       18.91      4.57 o
   1   0  17        7.04       11.42      5.04 o
   2   0  17       31.10       30.40      5.93 o
  -3   1  17        0.36        3.54      5.74 o
  -2   1  17       17.17       17.72      4.56 o
  -1   1  17       21.08       15.49      4.35 o
   0   1  17       40.04       45.86      5.98 o
   1   1  17       13.99       12.92      3.72 o
   2   1  17        1.90        5.63      4.37 o
  -3   2  17        1.06        1.93      6.15 o
  -2   2  17        0.00        3.29      3.61 o
  -1   2  17       24.63       18.07      5.51 o
   0   2  17       44.46       51.07      6.33 o
   1   2  17       51.44       59.11      5.42 o
   2   2  17        0.67        3.17      4.61 o
  -3   3  17        0.04        3.10      3.52 o
  -2   3  17       12.84       13.84      4.33 o
  -1   3  17       18.64       14.47      4.73 o
   0   3  17        8.16        8.89      4.18 o
   1   3  17        3.05        4.86      3.49 o
  -3   4  17        0.08       -0.62      3.19 o
  -2   4  17        0.55        3.23      5.02 o
  -1   4  17        5.60        3.96      3.80 o
   0   4  17        0.07       -3.16      3.44 o
   1   4  17       21.49       27.00      5.05 o
  -2   5  17        0.08       -1.39      3.35 o
  -1   5  17        0.13        2.52      4.81 o
   0   5  17        5.07        2.84      5.99 o
   1   5  17       13.11       22.54      5.00 o
  -2   6  17        1.19        3.52      4.05 o
  -1   6  17        0.06       -3.11      5.60 o
   0   6  17        2.10        5.96      6.62 o
   1   6  17        0.82       -6.11      6.11 o
  -2   7  17        0.30       -2.19      3.88 o
  -1   7  17        0.04       -3.54      6.07 o
   0   7  17       10.62       10.66      7.28 o
  -1   8  17        1.53       -1.52      6.19 o
  -1 -10  18        1.22        3.19      6.54 o
   0 -10  18        1.40        0.20      4.51 o
   1 -10  18        5.55        4.44      5.96 o
  -1  -9  18        2.45       -1.60      6.31 o
   0  -9  18       36.98       29.51      6.68 o
   1  -9  18       28.98       30.13      8.56 o
  -2  -8  18        6.52       17.28      7.98 o
  -1  -8  18        2.87       -6.03      6.03 o
   0  -8  18       55.54       40.69      6.54 o
   1  -8  18        8.10       27.44      8.02 o
  -2  -7  18        3.33        1.28      7.01 o
  -1  -7  18        0.69       -5.18      5.18 o
   0  -7  18        0.01       -3.18      3.18 o
   1  -7  18       34.73       40.98      8.72 o
  -2  -6  18        1.60        2.49      6.23 o
  -1  -6  18        3.27       14.13      6.77 o
   0  -6  18       11.12       15.90      4.97 o
   1  -6  18        4.39       -4.94      4.94 o
   2  -6  18        8.51       10.90      6.38 o
  -2  -5  18        1.92        4.82      6.64 o
  -1  -5  18        7.26        2.65      6.46 o
   0  -5  18        0.36        4.06      4.02 o
   1  -5  18       21.16       25.49      7.67 o
   2  -5  18        2.07        4.48      5.88 o
  -2  -4  18        0.08       -0.30      3.97 o
  -1  -4  18        1.21       -3.70      4.63 o
   0  -4  18        0.02       -3.12      3.37 o
   1  -4  18        0.21       -0.62      4.83 o
   2  -4  18        0.04        3.93      5.80 o
  -2  -3  18        6.43        3.22      3.93 o
  -1  -3  18        2.11       10.24      6.38 o
   0  -3  18        2.43        3.38      3.49 o
   1  -3  18        0.99        4.80      7.67 o
   2  -3  18        0.22       -4.87      4.87 o
  -3  -2  18        0.81       -0.72      4.31 o
  -2  -2  18        3.69       -1.46      3.75 o
  -1  -2  18        0.15        9.46      6.34 o
   0  -2  18        1.17       -0.03      3.40 o
   1  -2  18       22.42       15.16      4.82 o
   2  -2  18        9.17       25.26      7.86 o
  -3  -1  18       37.06       42.15      6.37 o
  -2  -1  18        3.35        3.15      3.88 o
  -1  -1  18       44.43       49.28      9.26 o
   0  -1  18        2.75        3.10      3.82 o
   1  -1  18        0.35       -2.77      3.05 o
   2  -1  18        4.30        0.91      4.36 o
  -3   0  18       14.60       24.97      5.94 o
  -2   0  18        0.24        1.56      5.29 o
  -1   0  18        4.25        2.63      3.77 o
   0   0  18        0.02       -1.43      3.49 o
   1   0  18        1.17        2.51      3.36 o
  -2   1  18        3.22        6.38      3.97 o
  -1   1  18        0.93        2.91      3.60 o
   0   1  18        0.00        1.17      3.51 o
   1   1  18        4.18        1.67      3.21 o
  -2   2  18        1.54        0.45      3.65 o
  -1   2  18        0.00        2.86      3.74 o
   0   2  18        0.01        0.49      5.53 o
   1   2  18        0.23        1.29      4.86 o
  -2   3  18        0.78       -1.51      3.69 o
  -1   3  18       11.21        8.29      6.77 o
   0   3  18        4.80        4.97      4.42 o
   1   3  18       12.55       19.29      4.60 o
  -2   4  18        0.06        1.96      3.92 o
  -1   4  18        0.95        3.74      6.31 o
   0   4  18        1.49        1.63      6.34 o
   1   4  18        6.64        9.14      5.25 o
  -2   5  18        0.02        3.13      4.21 o
  -1   5  18        0.01       -2.45      5.80 o
   0   5  18        0.57        1.01      6.11 o
  -1   6  18        0.01       -4.05      6.11 o
   0   6  18       15.17       18.37      8.17 o
   0  -9  19       34.81       43.57      7.26 o
  -1  -8  19        4.96       22.38      8.17 o
   0  -8  19        1.88        5.65      4.78 o
   1  -8  19        0.66       -1.25      5.92 o
  -1  -7  19       26.71       31.76      9.15 o
   0  -7  19        5.16        4.51      4.68 o
   1  -7  19        0.78        4.51      5.80 o
  -2  -6  19        2.19        3.39      6.58 o
  -1  -6  19        7.29       10.74      6.46 o
   0  -6  19       53.29       65.40      8.39 o
   1  -6  19       26.47       25.81      7.94 o
  -2  -5  19        3.07       -1.67      6.42 o
  -1  -5  19       15.98        2.72      6.42 o
   0  -5  19       20.97       23.08      5.59 o
   1  -5  19        0.95        6.54      5.92 o
  -2  -4  19        0.36        6.46      6.54 o
  -1  -4  19        2.20       -1.83      5.33 o
   0  -4  19       45.66       49.40      6.85 o
   1  -4  19        0.40       -3.70      5.06 o
  -2  -3  19        0.09        1.48      3.98 o
  -1  -3  19        0.11        4.24      6.03 o
   0  -3  19        0.25       -1.02      3.54 o
   1  -3  19        1.23        6.73      5.72 o
  -2  -2  19        1.66       -0.85      4.04 o
  -1  -2  19       18.23       18.95      7.12 o
   0  -2  19        4.81        7.11      6.95 o
   1  -2  19        0.00        4.09      5.84 o
  -2  -1  19        0.07       -3.04      5.02 o
  -1  -1  19        3.35        2.22      6.27 o
   0  -1  19        0.00       -0.90      3.73 o
   1  -1  19        0.18       -2.22      4.94 o
  -2   0  19        8.76        2.57      4.02 o
  -1   0  19        2.92        1.25      6.19 o
   0   0  19        0.43        2.53      4.04 o
   1   0  19        0.49       -4.51      4.51 o
  -2   1  19        5.86        4.93      4.20 o
  -1   1  19        5.08        9.85      6.85 o
   0   1  19        0.35        0.07      8.06 o
   1   1  19        1.84       -1.75      5.64 o
  -2   2  19        0.32       -1.71      3.85 o
  -1   2  19        2.63       -5.49      5.49 o
   0   2  19        3.61       12.38      7.75 o
   1   2  19       11.71       17.44      7.43 o
  -2   3  19        9.79       11.79      4.81 o
  -1   3  19       13.11        5.88      6.81 o
   0   3  19        2.81        4.01      7.04 o
  -1   4  19        5.42        8.72      7.36 o
   0   4  19       28.05       30.36      9.03 o
  -1   5  19        0.16        1.87      6.19 o
  -1  -7  20       18.02       24.52      9.50 o
   0  -7  20       19.60       33.82      6.71 o
  -1  -6  20       13.93       11.13      7.82 o
   0  -6  20        1.13        2.66      4.26 o
  -1  -5  20        1.44        9.46      6.89 o
   0  -5  20       17.32       23.95      5.89 o
   1  -5  20        0.82        7.20      6.31 o
  -1  -4  20        1.69        2.26      6.03 o
   0  -4  20        9.03        7.79      5.76 o
   1  -4  20       11.22       16.93      7.63 o
  -2  -3  20        0.31        3.85      6.73 o
  -1  -3  20        0.27        1.28      6.23 o
   0  -3  20        1.20        1.67      4.21 o
   1  -3  20        0.03       -2.96      5.22 o
  -2  -2  20        0.23        1.01      6.27 o
  -1  -2  20        0.41       -0.74      6.11 o
   0  -2  20        0.09        0.29      4.31 o
   1  -2  20        5.09       10.04      6.54 o
  -2  -1  20        0.45       -4.98      6.19 o
  -1  -1  20        0.18       -3.04      5.96 o
   0  -1  20        0.10       -3.81      3.81 o
  -2   0  20        0.02        6.97      6.54 o
  -1   0  20        1.36        2.49      6.31 o
   0   0  20       12.72       -3.04      6.46 o
  -1   1  20        0.43       -0.23      6.77 o
   0   1  20        0.29        0.35      6.97 o
  -1   2  20        2.55        0.39      5.99 o
   0   2  20        0.14        4.48      6.23 o
 
